# Supplementary material for: 2-(2-Meth­oxy­phen­oxy)pyrazine
Source: Acta Crystallogr Sect E Struct Rep Online. 2011 Oct 29;67(Pt 11):o3088. doi: 10.1107/S1600536811044321 (PMC3247475; doi:10.1107/S1600536811044321)
Supplement: Supplementary file 1 [file e-67-o3088-sup1.cif]

##############################################################################
#                                                                            #
# This CIF contains the data in a paper accepted for publication in          #
# Acta Crystallographica Section E. It conforms to the requirements of       #
# Notes for Authors for Acta Crystallographica Section E, and has been       #
# peer reviewed under the auspices of the IUCr Commission on Journals.       #
#                                                                            #
# Full details of the Crystallographic Information File format               #
# are given in the paper "The Crystallographic Information File (CIF):       #
# a New Standard Archive File for Crystallography" by S. R. Hall, F. H.      #
# Allen and I. D. Brown [Acta Cryst. (1991), A47, 655-685].                  #
#                                                                            #
# The current version of the core CIF dictionary is obtainable from          #
# ftp://ftp.iucr.org/pub/cif_core.dic.                                       #
#                                                                            #
# Software is freely available for graphical display of the structure(s)     #
# in this CIF. For information consult the CIF software page                 #
# http://www.iucr.org/resources/cif/software.                                #
#                                                                            #
# This file may be used for bona fide research purposes within the           #
# scientific community so long as proper attribution is given to the journal # 
# article from which it was obtained.                                        #
#                                                                            #
##############################################################################
data_global
_audit_creation_method     SHELXL-97
_journal_date_recd_electronic     2011-10-24
_journal_date_accepted     2011-10-25
_journal_name_full     'Acta Crystallographica, Section E'
_journal_year     2011
_journal_volume     67
_journal_issue     11
_journal_page_first     o3088
_journal_page_last     o3088
_journal_paper_category     QO
_journal_coeditor_code     HG5121
_publ_contact_author_name     ' Edward RT Tiekink '
_publ_contact_author_address
;
Department of Chemistry, University of Malaya,
50603 Kuala Lumpur, Malaysia
;
_publ_contact_author_email
;
edward.tiekink@gmail.com
;
_publ_contact_author_fax     ' +60 3 7967 4193 '
_publ_contact_author_phone     ' +60 3 7967 6775 '
_publ_section_title
;
2-(2-Methoxyphenoxy)pyrazine
;
loop_
    _publ_author_name
    _publ_author_footnote
    _publ_author_address
    'Nasir, Shah Bakhtiar' .
;
Department of Chemistry
University of Malaya
50603 Kuala Lumpur
Malaysia
;
    'Zainal Abidin Fairuz' .
;
Department of Chemistry
University of Malaya
50603 Kuala Lumpur
Malaysia
;
    'Abdullah, Zanariah'
;
Additional correspondence author, e-mail: zana@um.edu.my.
;
;
Department of Chemistry
University of Malaya
50603 Kuala Lumpur
Malaysia
;
    'Ng, Seik Weng' .
;
Department of Chemistry, University of Malaya,
50603 Kuala Lumpur, Malaysia and Chemistry Department,
Faculty of Science, King Abdulaziz University, PO Box 80203 Jeddah, Saudi Arabia
;
    'Tiekink, Edward R. T.' .
;
Department of Chemistry, University of Malaya,
50603 Kuala Lumpur, Malaysia
;
data_I
_chemical_name_systematic
;
2-(2-Methoxyphenoxy)pyrazine
;
_chemical_name_common     2-(2-Methoxyphenoxy)pyrazine
_chemical_formula_moiety     'C11 H10 N2 O2'
_chemical_formula_sum     'C11 H10 N2 O2'
_chemical_formula_iupac     'C11 H10 N2 O2'
_chemical_formula_weight     202.21
_chemical_melting_point     ?
_symmetry_cell_setting     monoclinic
_symmetry_space_group_name_H-M     'P 21/n'
_symmetry_space_group_name_Hall     '-P 2yn'
loop_
    _symmetry_equiv_pos_as_xyz
    'x, y, z'
    '-x+1/2, y+1/2, -z+1/2'
    '-x, -y, -z'
    'x-1/2, -y-1/2, z-1/2'
_cell_length_a     7.7497(10)
_cell_length_b     5.8826(8)
_cell_length_c     21.845(3)
_cell_angle_alpha     90.00
_cell_angle_beta     92.459(2)
_cell_angle_gamma     90.00
_cell_volume     995.0(2)
_cell_formula_units_Z     4
_cell_measurement_reflns_used     1739
_cell_measurement_theta_min     2.753
_cell_measurement_theta_max     27.265
_cell_measurement_temperature     293(2)
_exptl_crystal_description     Block
_exptl_crystal_colour     Colourless
_exptl_crystal_size_max     0.35
_exptl_crystal_size_mid     0.3
_exptl_crystal_size_min     0.2
_exptl_crystal_density_diffrn     1.350
_exptl_crystal_density_meas     ?
_exptl_crystal_density_method     'not measured'
_exptl_crystal_F_000     424
_exptl_absorpt_coefficient_mu     0.095
_exptl_absorpt_correction_type     multi-scan
_exptl_absorpt_process_details     '(SADABS; Sheldrick, 1996)'
_exptl_absorpt_correction_T_min     0.7885
_exptl_absorpt_correction_T_max     0.8621
_diffrn_ambient_temperature     293(2)
_diffrn_radiation_type     MoK\a
_diffrn_radiation_wavelength     0.71073
_diffrn_radiation_source     'fine-focus sealed tube'
_diffrn_radiation_monochromator     graphite
_diffrn_measurement_device_type     'Bruker SMART APEX'
_diffrn_measurement_method     '\w scans'
_diffrn_detector_area_resol_mean     ?
_diffrn_reflns_number     7364
_diffrn_reflns_av_R_equivalents     0.0414
_diffrn_reflns_av_sigmaI/netI     0.0351
_diffrn_reflns_theta_min     1.87
_diffrn_reflns_theta_max     25.00
_diffrn_reflns_theta_full     25.00
_diffrn_measured_fraction_theta_max     0.999
_diffrn_measured_fraction_theta_full     0.999
_diffrn_reflns_limit_h_min     -9
_diffrn_reflns_limit_h_max     8
_diffrn_reflns_limit_k_min     -6
_diffrn_reflns_limit_k_max     6
_diffrn_reflns_limit_l_min     -25
_diffrn_reflns_limit_l_max     25
_diffrn_standards_number     0
_diffrn_standards_interval_count     0
_diffrn_standards_interval_time     0
_diffrn_standards_decay_%     0
_reflns_number_total     1743
_reflns_number_gt     1262
_reflns_threshold_expression     I>2\s(I)
_refine_ls_structure_factor_coef     Fsqd
_refine_ls_matrix_type     full
_refine_ls_R_factor_all     0.0577
_refine_ls_R_factor_gt     0.0388
_refine_ls_wR_factor_gt     0.0953
_refine_ls_wR_factor_ref     0.1074
_refine_ls_goodness_of_fit_ref     1.032
_refine_ls_restrained_S_all     1.032
_refine_ls_number_reflns     1743
_refine_ls_number_parameters     138
_refine_ls_number_restraints     0
_refine_ls_hydrogen_treatment     constr
_refine_ls_weighting_scheme     calc
_refine_ls_weighting_details
         'calc w=1/[\s^2^(Fo^2^)+(0.0510P)^2^+0.0981P] where P=(Fo^2^+2Fc^2^)/3'
_atom_sites_solution_hydrogens     geom
_atom_sites_solution_primary     direct
_atom_sites_solution_secondary     difmap
_refine_ls_shift/su_max     0.001
_refine_ls_shift/su_mean     0.001
_refine_diff_density_max     0.128
_refine_diff_density_min     -0.125
_refine_ls_extinction_method     'SHELXL97 (Sheldrick, 2008)'
_refine_ls_extinction_coef     0.105(7)
_refine_ls_extinction_expression
                                  'Fc^*^=kFc[1+0.001xFc^2^\l^3^/sin(2\q)]^-1/4^'
loop_
    _atom_type_symbol
    _atom_type_description
    _atom_type_scat_dispersion_real
    _atom_type_scat_dispersion_imag
    _atom_type_scat_source
    'C' 'C' 0.0033 0.0016
                         'International Tables Vol C Tables 4.2.6.8 and 6.1.1.4'
    'H' 'H' 0.0000 0.0000
                         'International Tables Vol C Tables 4.2.6.8 and 6.1.1.4'
    'N' 'N' 0.0061 0.0033
                         'International Tables Vol C Tables 4.2.6.8 and 6.1.1.4'
    'O' 'O' 0.0106 0.0060
                         'International Tables Vol C Tables 4.2.6.8 and 6.1.1.4'
_computing_data_collection     'APEX2 (Bruker, 2009)'
_computing_cell_refinement     'SAINT (Bruker, 2009)'
_computing_data_reduction     'SAINT (Bruker, 2009)'
_computing_structure_solution     'SHELXS97 (Sheldrick, 2008)'
_computing_structure_refinement     'SHELXL97 (Sheldrick, 2008)'
_computing_molecular_graphics
;
ORTEP-3 (Farrugia, 1997) and DIAMOND (Brandenburg, 2006)
;
_computing_publication_material     'publCIF (Westrip, 2010)'
loop_
    _atom_site_type_symbol
    _atom_site_label
    _atom_site_fract_x
    _atom_site_fract_y
    _atom_site_fract_z
    _atom_site_U_iso_or_equiv
    _atom_site_adp_type
    _atom_site_calc_flag
    _atom_site_refinement_flags
    _atom_site_occupancy
    _atom_site_symmetry_multiplicity
    _atom_site_disorder_assembly
    _atom_site_disorder_group
    O O1 0.44004(16) 0.13299(17) 0.62993(5) 0.0618(4) Uani d . 1 1 . .
    O O2 0.56589(16) 0.4818(2) 0.69804(6) 0.0658(4) Uani d . 1 1 . .
    N N1 0.58582(17) 0.3536(2) 0.56159(6) 0.0505(4) Uani d . 1 1 . .
    N N2 0.7704(2) -0.0324(2) 0.53106(8) 0.0716(5) Uani d . 1 1 . .
    C C1 0.5605(2) 0.1567(2) 0.58683(7) 0.0455(4) Uani d . 1 1 . .
    C C2 0.6494(2) -0.0375(3) 0.57169(8) 0.0626(5) Uani d . 1 1 . .
    H H2 0.6235 -0.1744 0.5905 0.075 Uiso calc R 1 1 . .
    C C3 0.7991(2) 0.1687(3) 0.50551(9) 0.0609(5) Uani d . 1 1 . .
    H H3 0.8842 0.1806 0.4770 0.073 Uiso calc R 1 1 . .
    C C4 0.7080(2) 0.3568(3) 0.51984(8) 0.0535(5) Uani d . 1 1 . .
    H H4 0.7310 0.4928 0.5001 0.064 Uiso calc R 1 1 . .
    C C5 0.3345(2) 0.3184(3) 0.64234(7) 0.0487(4) Uani d . 1 1 . .
    C C6 0.1658(3) 0.3139(3) 0.62125(8) 0.0637(5) Uani d . 1 1 . .
    H H6 0.1254 0.1940 0.5969 0.076 Uiso calc R 1 1 . .
    C C7 0.0555(2) 0.4879(4) 0.63627(9) 0.0711(6) Uani d . 1 1 . .
    H H7 -0.0593 0.4862 0.6219 0.085 Uiso calc R 1 1 . .
    C C8 0.1162(3) 0.6618(3) 0.67224(9) 0.0674(6) Uani d . 1 1 . .
    H H8 0.0420 0.7789 0.6824 0.081 Uiso calc R 1 1 . .
    C C9 0.2854(2) 0.6670(3) 0.69370(8) 0.0571(5) Uani d . 1 1 . .
    H H9 0.3249 0.7873 0.7181 0.068 Uiso calc R 1 1 . .
    C C10 0.3965(2) 0.4947(3) 0.67918(7) 0.0484(4) Uani d . 1 1 . .
    C C11 0.6363(3) 0.6667(3) 0.73229(10) 0.0794(6) Uani d . 1 1 . .
    H H11A 0.7582 0.6441 0.7394 0.119 Uiso calc R 1 1 . .
    H H11B 0.5817 0.6761 0.7708 0.119 Uiso calc R 1 1 . .
    H H11C 0.6166 0.8052 0.7098 0.119 Uiso calc R 1 1 . .
loop_
    _atom_site_aniso_label
    _atom_site_aniso_U_11
    _atom_site_aniso_U_22
    _atom_site_aniso_U_33
    _atom_site_aniso_U_12
    _atom_site_aniso_U_13
    _atom_site_aniso_U_23
    O1 0.0810(9) 0.0387(6) 0.0682(8) 0.0039(5) 0.0331(7) 0.0021(5)
    O2 0.0604(8) 0.0644(8) 0.0725(8) 0.0036(6) 0.0023(6) -0.0089(6)
    N1 0.0558(9) 0.0438(8) 0.0529(8) 0.0063(6) 0.0124(7) 0.0032(6)
    N2 0.0788(12) 0.0533(9) 0.0851(11) 0.0142(8) 0.0294(9) -0.0049(8)
    C1 0.0516(10) 0.0403(9) 0.0450(9) 0.0003(7) 0.0088(7) -0.0039(7)
    C2 0.0779(13) 0.0399(9) 0.0716(12) 0.0082(8) 0.0209(10) 0.0004(8)
    C3 0.0575(11) 0.0613(11) 0.0655(11) 0.0062(9) 0.0200(9) -0.0036(9)
    C4 0.0531(10) 0.0532(10) 0.0551(10) 0.0039(8) 0.0130(8) 0.0054(8)
    C5 0.0584(11) 0.0415(9) 0.0479(9) 0.0004(8) 0.0209(8) 0.0017(7)
    C6 0.0681(13) 0.0671(12) 0.0569(11) -0.0133(10) 0.0153(9) -0.0117(9)
    C7 0.0531(12) 0.0906(15) 0.0703(12) 0.0018(10) 0.0112(9) -0.0025(12)
    C8 0.0642(13) 0.0642(12) 0.0758(13) 0.0118(10) 0.0244(10) -0.0003(10)
    C9 0.0637(12) 0.0478(10) 0.0612(11) -0.0007(8) 0.0204(9) -0.0056(8)
    C10 0.0539(10) 0.0449(9) 0.0476(9) -0.0006(8) 0.0153(7) 0.0024(7)
    C11 0.0816(15) 0.0739(14) 0.0819(14) -0.0131(11) -0.0062(11) -0.0045(11)
loop_
    _geom_bond_atom_site_label_1
    _geom_bond_atom_site_label_2
    _geom_bond_site_symmetry_2
    _geom_bond_distance
    _geom_bond_publ_flag
    O1 C1 . 1.3611(18) ?
    O1 C5 . 1.3969(18) ?
    O2 C10 . 1.361(2) ?
    O2 C11 . 1.416(2) ?
    N1 C1 . 1.3013(19) ?
    N1 C4 . 1.343(2) ?
    N2 C2 . 1.319(2) ?
    N2 C3 . 1.331(2) ?
    C1 C2 . 1.382(2) ?
    C2 H2 . 0.9300 ?
    C3 C4 . 1.356(2) ?
    C3 H3 . 0.9300 ?
    C4 H4 . 0.9300 ?
    C5 C6 . 1.368(2) ?
    C5 C10 . 1.386(2) ?
    C6 C7 . 1.382(3) ?
    C6 H6 . 0.9300 ?
    C7 C8 . 1.362(3) ?
    C7 H7 . 0.9300 ?
    C8 C9 . 1.374(3) ?
    C8 H8 . 0.9300 ?
    C9 C10 . 1.376(2) ?
    C9 H9 . 0.9300 ?
    C11 H11A . 0.9600 ?
    C11 H11B . 0.9600 ?
    C11 H11C . 0.9600 ?
loop_
    _geom_angle_atom_site_label_1
    _geom_angle_atom_site_label_2
    _geom_angle_atom_site_label_3
    _geom_angle_site_symmetry_1
    _geom_angle_site_symmetry_3
    _geom_angle
    _geom_angle_publ_flag
    C1 O1 C5 . . 118.61(11) ?
    C10 O2 C11 . . 117.50(14) ?
    C1 N1 C4 . . 115.09(13) ?
    C2 N2 C3 . . 116.06(14) ?
    N1 C1 O1 . . 120.31(13) ?
    N1 C1 C2 . . 123.27(14) ?
    O1 C1 C2 . . 116.42(14) ?
    N2 C2 C1 . . 121.24(16) ?
    N2 C2 H2 . . 119.4 ?
    C1 C2 H2 . . 119.4 ?
    N2 C3 C4 . . 122.03(16) ?
    N2 C3 H3 . . 119.0 ?
    C4 C3 H3 . . 119.0 ?
    N1 C4 C3 . . 122.29(15) ?
    N1 C4 H4 . . 118.9 ?
    C3 C4 H4 . . 118.9 ?
    C6 C5 C10 . . 120.86(15) ?
    C6 C5 O1 . . 118.58(15) ?
    C10 C5 O1 . . 120.38(16) ?
    C5 C6 C7 . . 119.83(17) ?
    C5 C6 H6 . . 120.1 ?
    C7 C6 H6 . . 120.1 ?
    C8 C7 C6 . . 119.45(19) ?
    C8 C7 H7 . . 120.3 ?
    C6 C7 H7 . . 120.3 ?
    C7 C8 C9 . . 120.97(17) ?
    C7 C8 H8 . . 119.5 ?
    C9 C8 H8 . . 119.5 ?
    C8 C9 C10 . . 120.18(17) ?
    C8 C9 H9 . . 119.9 ?
    C10 C9 H9 . . 119.9 ?
    O2 C10 C9 . . 125.19(16) ?
    O2 C10 C5 . . 116.11(14) ?
    C9 C10 C5 . . 118.71(17) ?
    O2 C11 H11A . . 109.5 ?
    O2 C11 H11B . . 109.5 ?
    H11A C11 H11B . . 109.5 ?
    O2 C11 H11C . . 109.5 ?
    H11A C11 H11C . . 109.5 ?
    H11B C11 H11C . . 109.5 ?
loop_
    _geom_torsion_atom_site_label_1
    _geom_torsion_atom_site_label_2
    _geom_torsion_atom_site_label_3
    _geom_torsion_atom_site_label_4
    _geom_torsion_site_symmetry_1
    _geom_torsion_site_symmetry_2
    _geom_torsion_site_symmetry_3
    _geom_torsion_site_symmetry_4
    _geom_torsion
    _geom_torsion_publ_flag
    C4 N1 C1 O1 . . . . 179.84(14) ?
    C4 N1 C1 C2 . . . . -1.0(2) ?
    C5 O1 C1 N1 . . . . 5.6(2) ?
    C5 O1 C1 C2 . . . . -173.59(15) ?
    C3 N2 C2 C1 . . . . -0.7(3) ?
    N1 C1 C2 N2 . . . . 1.7(3) ?
    O1 C1 C2 N2 . . . . -179.10(16) ?
    C2 N2 C3 C4 . . . . -0.8(3) ?
    C1 N1 C4 C3 . . . . -0.5(3) ?
    N2 C3 C4 N1 . . . . 1.5(3) ?
    C1 O1 C5 C6 . . . . 106.12(17) ?
    C1 O1 C5 C10 . . . . -78.74(19) ?
    C10 C5 C6 C7 . . . . 0.6(3) ?
    O1 C5 C6 C7 . . . . 175.72(14) ?
    C5 C6 C7 C8 . . . . -0.3(3) ?
    C6 C7 C8 C9 . . . . 0.1(3) ?
    C7 C8 C9 C10 . . . . -0.2(3) ?
    C11 O2 C10 C9 . . . . -4.0(2) ?
    C11 O2 C10 C5 . . . . 175.83(15) ?
    C8 C9 C10 O2 . . . . -179.69(16) ?
    C8 C9 C10 C5 . . . . 0.5(2) ?
    C6 C5 C10 O2 . . . . 179.48(14) ?
    O1 C5 C10 O2 . . . . 4.4(2) ?
    C6 C5 C10 C9 . . . . -0.7(2) ?
    O1 C5 C10 C9 . . . . -175.73(13) ?
