# Supplementary material for: 2-(2-Meth­oxy­phen­oxy)pyrazine
Source: Acta Crystallogr Sect E Struct Rep Online. 2011 Oct 29;67(Pt 11):o3088. doi: 10.1107/S1600536811044321 (PMC3247475; doi:10.1107/S1600536811044321)
Supplement: Supplementary file 2 [file e-67-o3088-Isup2.hkl]

# 
# h,k,l, Fc-squared, Fo-squared, sigma(Fo-squared) and status flag 
# 
data_I
_shelx_title '  P21/n' 
_shelx_refln_list_code          4 
_shelx_F_calc_maximum      123.06 
_exptl_crystal_F_000       424.00 
_reflns_d_resolution_high  0.8410 
 
loop_ 
 _symmetry_equiv_pos_as_xyz 
 'x, y, z' 
 '-x+1/2, y+1/2, -z+1/2' 
 '-x, -y, -z' 
 'x-1/2, -y-1/2, z-1/2' 
 
_cell_length_a     7.7497 
_cell_length_b     5.8826 
_cell_length_c    21.8455 
_cell_angle_alpha  90.000 
_cell_angle_beta   92.459 
_cell_angle_gamma  90.000 
 
_shelx_F_squared_multiplier     1.000 
 
loop_ 
 _refln_index_h 
 _refln_index_k 
 _refln_index_l 
 _refln_F_squared_calc 
 _refln_F_squared_meas 
 _refln_F_squared_sigma 
 _refln_observed_status 
   2   0   0      140.21      108.26      3.76 o 
   4   0   0      554.25      578.66     16.58 o 
   6   0   0      198.64      207.34      7.96 o 
   8   0   0       81.39       74.80      5.29 o 
   1   1   0       23.32       31.66      0.96 o 
   2   1   0      269.99      236.00      3.85 o 
   3   1   0      497.89      493.64     10.58 o 
   4   1   0        0.38       -0.35      0.46 o 
   5   1   0       16.84       17.44      0.85 o 
   6   1   0      100.01       98.10      3.68 o 
   7   1   0       57.94       56.98      5.81 o 
   8   1   0       15.36       15.86      2.19 o 
   9   1   0       24.94       29.28      2.81 o 
   0   2   0       59.62       59.08      2.86 o 
   1   2   0      330.05      315.42      5.07 o 
   2   2   0      326.88      324.39      5.91 o 
   3   2   0      101.26      101.97      2.26 o 
   4   2   0       24.53       23.07      1.27 o 
   5   2   0      201.18      189.56      4.11 o 
   6   2   0      115.62      124.63      5.06 o 
   7   2   0       47.61       55.76      3.97 o 
   8   2   0        0.18        0.42      1.99 o 
   1   3   0      133.58      137.92      2.80 o 
   2   3   0        0.50        1.83      0.65 o 
   3   3   0      378.47      389.21      7.38 o 
   4   3   0        0.65       -0.68      1.16 o 
   5   3   0      189.87      200.66      4.17 o 
   6   3   0        7.68        7.39      1.73 o 
   7   3   0        0.22        0.21      1.48 o 
   8   3   0        2.41        4.25      1.65 o 
   0   4   0      116.47      119.20      3.90 o 
   1   4   0      227.95      213.02      4.42 o 
   2   4   0        0.14       -0.39      0.65 o 
   3   4   0        0.14       -0.24      0.74 o 
   4   4   0        0.14       -0.66      0.82 o 
   5   4   0       23.48       25.74      1.71 o 
   6   4   0        1.03        1.51      1.54 o 
   7   4   0       14.93       18.34      2.34 o 
   1   5   0       58.40       52.46      2.16 o 
   2   5   0        0.51       -1.33      0.88 o 
   3   5   0        5.58        3.64      1.20 o 
   4   5   0        1.09        0.12      1.06 o 
   5   5   0        0.83        0.28      1.21 o 
   6   5   0        0.24       -0.37      3.31 o 
   0   6   0      678.80      728.07     17.26 o 
   1   6   0        2.33        2.48      1.23 o 
   2   6   0        1.01        1.77      1.17 o 
   3   6   0       13.05       14.46      1.81 o 
   4   6   0       12.63        9.01      1.63 o 
  -9   0   1        2.10        3.15      2.44 o 
  -7   0   1       32.17       32.42      5.66 o 
  -5   0   1       48.19       45.46      3.38 o 
  -3   0   1       16.04       17.79      1.93 o 
  -1   0   1      730.08      606.26     39.18 o 
   1   0   1     7114.03     7573.97    220.25 o 
   3   0   1       10.58        7.39      1.26 o 
   5   0   1      295.10      310.74     10.70 o 
   7   0   1       14.58       14.62      2.71 o 
   9   0   1        1.52        2.26      2.45 o 
  -9   1   1        5.28       14.07      2.05 o 
  -8   1   1        0.10        4.11      1.41 o 
  -7   1   1        0.18        1.61      1.22 o 
  -6   1   1       11.78        8.39      1.50 o 
  -5   1   1      339.17      334.21      5.96 o 
  -4   1   1      161.31      163.76      3.23 o 
  -3   1   1      300.58      273.94      4.81 o 
  -2   1   1     1606.69     1655.93     25.67 o 
  -1   1   1        4.63        7.14      0.57 o 
   0   1   1       25.46       22.69      0.63 o 
   1   1   1     1580.17     1525.27     24.48 o 
   2   1   1       14.19       10.33      0.66 o 
   3   1   1      311.75      326.98      5.26 o 
   4   1   1      904.55      953.24     14.24 o 
   5   1   1        3.12        2.50      1.13 o 
   6   1   1       80.80       80.84      3.45 o 
   7   1   1       19.67       19.65      2.15 o 
   8   1   1        5.12        5.55      1.66 o 
   9   1   1       24.33       30.60      2.91 o 
  -8   2   1        8.60        9.00      1.91 o 
  -7   2   1       72.77       68.52      4.09 o 
  -6   2   1        4.13        3.85      1.60 o 
  -5   2   1       21.01       18.77      1.40 o 
  -4   2   1        5.72        4.65      0.85 o 
  -3   2   1      273.71      297.58      6.05 o 
  -2   2   1     1088.83     1085.73     19.49 o 
  -1   2   1      434.28      442.80      6.89 o 
   0   2   1      511.26      458.17      7.56 o 
   1   2   1      348.20      335.49      5.36 o 
   2   2   1      442.18      441.20      7.76 o 
   3   2   1       18.77       14.80      0.90 o 
   4   2   1       24.62       28.02      1.31 o 
   5   2   1        4.85        5.07      1.13 o 
   6   2   1      120.78      117.42      4.99 o 
   7   2   1        0.44       -0.34      1.79 o 
   8   2   1       19.71       20.07      2.97 o 
  -8   3   1        5.16        9.21      2.45 o 
  -7   3   1       12.12       12.13      1.99 o 
  -6   3   1       41.22       44.81      3.20 o 
  -5   3   1        1.98        0.31      1.21 o 
  -4   3   1       17.29       19.98      1.28 o 
  -3   3   1        3.88        4.46      0.86 o 
  -2   3   1      242.56      254.65      4.58 o 
  -1   3   1      201.36      206.57      3.80 o 
   0   3   1       95.28       86.95      2.04 o 
   1   3   1       59.17       56.04      1.62 o 
   2   3   1     1465.59     1514.63     22.54 o 
   3   3   1       10.54       11.03      1.01 o 
   4   3   1       12.11       11.87      1.07 o 
   5   3   1       12.47       12.67      1.25 o 
   6   3   1      248.45      249.40      7.25 o 
   7   3   1        6.31        8.00      2.11 o 
   8   3   1       11.29       13.89      3.09 o 
  -7   4   1       49.68       38.31      3.11 o 
  -6   4   1        0.00       -0.88      1.45 o 
  -5   4   1        1.25        0.90      1.01 o 
  -4   4   1       22.44       16.73      1.36 o 
  -3   4   1        6.56        9.01      1.22 o 
  -2   4   1        7.77        9.85      1.00 o 
  -1   4   1       81.99       79.31      2.25 o 
   0   4   1      191.53      169.66      3.51 o 
   1   4   1      213.94      198.97      3.96 o 
   2   4   1       10.98       10.77      1.06 o 
   3   4   1       10.21        8.99      1.08 o 
   4   4   1       23.42       23.49      1.54 o 
   5   4   1       14.19       14.12      1.40 o 
   6   4   1       70.28       65.88      3.58 o 
   7   4   1       18.65       19.79      3.01 o 
  -6   5   1        0.12       -3.84      2.80 o 
  -5   5   1       36.01       32.87      2.06 o 
  -4   5   1        1.45        0.30      1.02 o 
  -3   5   1        8.88        6.79      1.12 o 
  -2   5   1        6.17        4.89      1.25 o 
  -1   5   1       55.55       63.58      2.36 o 
   0   5   1       17.69       17.17      1.39 o 
   1   5   1      383.46      397.14      7.16 o 
   2   5   1       36.45       33.41      1.83 o 
   3   5   1        0.14       -0.47      0.90 o 
   4   5   1       16.42       15.78      1.67 o 
   5   5   1        0.11       -1.30      1.15 o 
   6   5   1        0.53       -1.17      1.92 o 
  -4   6   1        0.00       -0.69      1.75 o 
  -3   6   1        2.72        1.96      1.38 o 
  -2   6   1        9.22        8.72      1.48 o 
  -1   6   1        1.02       -1.39      0.93 o 
   0   6   1       78.68       90.94      4.92 o 
   1   6   1       84.15       88.22      3.32 o 
   2   6   1        0.17       -0.86      1.14 o 
   3   6   1        0.04        0.99      1.29 o 
   4   6   1        2.81        1.73      2.06 o 
  -8   0   2        1.01        7.33      4.11 o 
  -6   0   2        1.72        2.46      1.96 o 
  -4   0   2     1393.04     1424.36     34.02 o 
  -2   0   2        3.07        1.40      0.65 o 
   0   0   2       52.85       54.20      2.19 o 
   2   0   2     7268.01     7635.30    198.18 o 
   4   0   2        1.87        0.99      1.26 o 
   6   0   2        1.89        2.94      2.80 o 
   8   0   2       18.44       21.39      3.44 o 
  -9   1   2        1.32        4.27      1.74 o 
  -8   1   2       46.51       48.06      3.19 o 
  -7   1   2       13.28       18.18      2.11 o 
  -6   1   2       26.17       28.53      2.24 o 
  -5   1   2      423.49      447.64      7.29 o 
  -4   1   2      269.90      283.08      4.80 o 
  -3   1   2        0.27       -0.67      0.45 o 
  -2   1   2       60.44       61.83      1.45 o 
  -1   1   2     3799.31     3756.40    161.42 o 
   0   1   2     2951.27     3218.41     58.60 o 
   1   1   2      217.62      212.43      3.78 o 
   2   1   2     2057.28     2142.99     30.89 o 
   3   1   2       85.38       87.33      1.83 o 
   4   1   2       57.09       50.13      1.36 o 
   5   1   2        4.76        4.60      1.20 o 
   6   1   2       19.33       21.85      2.22 o 
   7   1   2        7.53        6.23      1.62 o 
   8   1   2       38.80       38.89      2.97 o 
   9   1   2       12.48       19.97      2.53 o 
  -8   2   2       55.25       58.78      3.60 o 
  -7   2   2       42.96       40.25      4.80 o 
  -6   2   2      118.78      120.73      4.18 o 
  -5   2   2        2.12        0.24      0.73 o 
  -4   2   2       43.56       44.87      1.57 o 
  -3   2   2      267.02      294.80      5.03 o 
  -2   2   2      744.08      773.52     11.73 o 
  -1   2   2      438.11      415.86      6.96 o 
   0   2   2        6.47        5.52      0.50 o 
   1   2   2       12.74       12.25      0.79 o 
   2   2   2      717.65      677.29     11.51 o 
   3   2   2      167.97      183.23      3.43 o 
   4   2   2        1.89        2.68      0.66 o 
   5   2   2       66.27       61.70      1.93 o 
   6   2   2        0.85        2.13      1.32 o 
   7   2   2        2.49        0.85      1.43 o 
   8   2   2        1.66        2.76      1.62 o 
  -8   3   2        0.17       -0.02      1.49 o 
  -7   3   2       44.30       51.10      3.30 o 
  -6   3   2       48.37       51.61      3.08 o 
  -5   3   2        2.12        1.46      0.87 o 
  -4   3   2       13.84       13.21      1.14 o 
  -3   3   2       21.35       19.85      1.38 o 
  -2   3   2      211.65      205.39      4.61 o 
  -1   3   2      160.92      156.82      3.28 o 
   0   3   2       59.32       61.96      1.76 o 
   1   3   2      471.88      494.11      7.91 o 
   2   3   2      230.00      240.01      4.36 o 
   3   3   2      122.35      129.97      2.87 o 
   4   3   2        0.82        0.52      0.73 o 
   5   3   2      112.80      108.00      2.88 o 
   6   3   2       10.56       11.33      1.87 o 
   7   3   2        0.09        0.58      1.50 o 
   8   3   2        9.27       10.77      3.17 o 
  -7   4   2        0.40        0.21      1.60 o 
  -6   4   2       92.42       97.00      5.35 o 
  -5   4   2        0.05       -0.51      0.97 o 
  -4   4   2       13.54       13.45      1.54 o 
  -3   4   2       80.93       81.42      2.42 o 
  -2   4   2       65.95       67.89      2.09 o 
  -1   4   2       22.39       20.92      1.25 o 
   0   4   2       93.65       88.85      2.32 o 
   1   4   2      147.78      145.41      3.18 o 
   2   4   2       76.60       72.96      2.19 o 
   3   4   2       40.63       39.99      1.97 o 
   4   4   2        0.00        0.73      0.89 o 
   5   4   2        5.64        5.64      1.17 o 
   6   4   2        0.01        0.01      1.38 o 
   7   4   2        1.81        1.06      3.24 o 
  -6   5   2        1.91        2.52      2.52 o 
  -5   5   2       26.50       19.86      1.79 o 
  -4   5   2       41.65       35.24      2.01 o 
  -3   5   2       11.25       11.61      1.31 o 
  -2   5   2       38.37       38.34      1.94 o 
  -1   5   2      309.06      315.06      6.00 o 
   0   5   2      186.12      196.18      4.24 o 
   1   5   2       36.58       37.80      1.90 o 
   2   5   2      157.92      161.86      3.78 o 
   3   5   2       13.91       15.37      1.63 o 
   4   5   2        8.30        6.38      1.43 o 
   5   5   2        1.87        0.59      1.23 o 
   6   5   2        3.27        3.17      2.51 o 
  -4   6   2       46.67       47.81      3.03 o 
  -3   6   2        1.44        2.72      1.25 o 
  -2   6   2        0.44        1.06      1.04 o 
  -1   6   2       12.86       16.65      2.01 o 
   0   6   2        0.36        3.50      1.31 o 
   1   6   2       37.97       36.31      2.35 o 
   2   6   2       11.14       10.68      1.82 o 
   3   6   2        1.01       -1.53      1.09 o 
   4   6   2        2.24        0.27      1.29 o 
  -9   0   3        5.05        9.37      3.80 o 
  -7   0   3        0.84        3.14      2.08 o 
  -5   0   3        0.09       -0.67      0.69 o 
  -3   0   3       19.89       16.55      1.12 o 
  -1   0   3      176.85      159.06      3.58 o 
   1   0   3     1876.56     1819.96    107.34 o 
   3   0   3      561.12      586.85     16.40 o 
   5   0   3       68.37       68.79      3.90 o 
   7   0   3       91.01       82.70      5.03 o 
   9   0   3        3.08        7.64      2.84 o 
  -9   1   3        3.84        3.32      1.98 o 
  -8   1   3       13.92       17.82      2.18 o 
  -7   1   3      199.27      200.86      5.82 o 
  -6   1   3      113.14      110.62      3.83 o 
  -5   1   3        4.12        3.72      0.93 o 
  -4   1   3       72.52       77.59      2.35 o 
  -3   1   3       15.57       14.42      0.93 o 
  -2   1   3        0.17        0.35      0.32 o 
  -1   1   3       63.48       64.03      1.35 o 
   0   1   3     7563.68     6879.89    338.47 o 
   1   1   3     5768.78     5800.67    219.87 o 
   2   1   3      118.17      108.91      2.07 o 
   3   1   3       11.68       11.69      0.73 o 
   4   1   3       40.86       43.06      1.65 o 
   5   1   3       64.38       67.14      2.83 o 
   6   1   3        0.23       -1.72      1.18 o 
   7   1   3        0.07       -0.54      1.29 o 
   8   1   3       18.66       20.26      3.78 o 
   9   1   3        5.17        8.98      2.45 o 
  -8   2   3       25.60       32.60      2.82 o 
  -7   2   3        0.42        0.11      1.38 o 
  -6   2   3       59.61       62.77      3.12 o 
  -5   2   3       20.56       19.64      1.23 o 
  -4   2   3       14.42       17.53      1.08 o 
  -3   2   3      133.51      141.24      2.87 o 
  -2   2   3     1854.14     1943.35     31.53 o 
  -1   2   3       28.92       27.47      0.99 o 
   0   2   3     1002.81     1010.90     14.97 o 
   1   2   3      913.51      931.98     13.88 o 
   2   2   3      120.43      121.52      3.88 o 
   3   2   3       80.33       81.41      1.98 o 
   4   2   3      472.35      481.62      7.80 o 
   5   2   3      469.37      478.11      7.86 o 
   6   2   3        0.02       -0.23      1.24 o 
   7   2   3        6.88        6.05      1.68 o 
   8   2   3        0.33        0.02      1.44 o 
  -8   3   3       15.48       20.60      3.13 o 
  -7   3   3        8.76        9.80      2.57 o 
  -6   3   3      108.29      108.38      4.08 o 
  -5   3   3        5.68        5.66      1.34 o 
  -4   3   3       19.64       20.70      1.33 o 
  -3   3   3        6.33        6.14      0.81 o 
  -2   3   3     1060.14     1084.80     16.30 o 
  -1   3   3       51.30       59.14      1.68 o 
   0   3   3      274.76      260.19      4.84 o 
   1   3   3        0.00        0.38      0.49 o 
   2   3   3      317.97      338.72      5.78 o 
   3   3   3       35.10       39.47      1.60 o 
   4   3   3       12.85       12.67      1.64 o 
   5   3   3        4.77        4.58      1.06 o 
   6   3   3      161.63      158.74      5.07 o 
   7   3   3        5.90        3.89      1.64 o 
   8   3   3        0.46       -1.02      1.54 o 
  -7   4   3        1.59        3.76      2.04 o 
  -6   4   3        0.61        2.36      1.59 o 
  -5   4   3        1.55        0.69      1.00 o 
  -4   4   3        3.53        2.90      0.90 o 
  -3   4   3        0.12        0.07      0.76 o 
  -2   4   3      156.29      148.14      3.51 o 
  -1   4   3        5.64        3.79      0.78 o 
   0   4   3       22.16       22.37      1.26 o 
   1   4   3       12.13       14.75      1.10 o 
   2   4   3       47.18       42.39      1.79 o 
   3   4   3       83.69       88.44      2.54 o 
   4   4   3       23.52       21.61      1.53 o 
   5   4   3      106.38      110.66      3.11 o 
   6   4   3        4.45        3.41      1.89 o 
   7   4   3        1.11        3.69      2.10 o 
  -6   5   3        3.04        1.58      1.65 o 
  -5   5   3       25.30       25.37      1.86 o 
  -4   5   3        0.75        0.12      1.01 o 
  -3   5   3        2.76        1.78      1.04 o 
  -2   5   3        6.56        4.29      1.01 o 
  -1   5   3       35.55       39.03      1.93 o 
   0   5   3      518.52      532.41      9.49 o 
   1   5   3      611.03      600.26     10.70 o 
   2   5   3       30.46       31.77      2.05 o 
   3   5   3        2.83        3.88      1.19 o 
   4   5   3       30.05       30.74      2.17 o 
   5   5   3        0.62       -1.00      1.11 o 
   6   5   3        0.03       -0.08      1.96 o 
  -4   6   3        1.66        0.98      1.39 o 
  -3   6   3       11.19        9.79      1.39 o 
  -2   6   3        1.78        1.02      1.23 o 
  -1   6   3        3.70        4.80      1.37 o 
   0   6   3       29.66       28.68      2.91 o 
   1   6   3       23.30       22.23      2.60 o 
   2   6   3        0.13        0.92      1.24 o 
   3   6   3        4.33        3.17      1.35 o 
   4   6   3        0.26       -0.05      1.28 o 
  -8   0   4        1.74        7.31      2.48 o 
  -6   0   4        1.44       -0.99      1.55 o 
  -4   0   4      140.62      142.67      3.98 o 
  -2   0   4      892.92      829.06     17.36 o 
   0   0   4      498.58      519.58     10.83 o 
   2   0   4     7968.93     7609.65    195.13 o 
   4   0   4      540.93      574.25     16.55 o 
   6   0   4        1.97       -0.27      1.73 o 
   8   0   4       32.07       28.47      3.82 o 
  -9   1   4       11.38       11.75      3.50 o 
  -8   1   4        0.22        0.87      1.41 o 
  -7   1   4      217.82      203.66      9.23 o 
  -6   1   4       90.20       84.71      4.69 o 
  -5   1   4        4.02        4.92      0.76 o 
  -4   1   4      110.34      101.11      2.25 o 
  -3   1   4        1.69        1.76      0.50 o 
  -2   1   4        2.97        1.32      0.45 o 
  -1   1   4     2819.37     2889.45     47.82 o 
   0   1   4     3538.09     3745.40     59.68 o 
   1   1   4     3672.91     3602.41     99.17 o 
   2   1   4       15.09       13.15      1.25 o 
   3   1   4       50.55       50.84      1.36 o 
   4   1   4        0.15       -0.71      0.47 o 
   5   1   4       59.78       63.15      3.34 o 
   6   1   4       12.80       10.51      2.12 o 
   7   1   4        4.47        6.83      2.06 o 
   8   1   4        4.55        7.06      3.15 o 
  -8   2   4        3.13        3.16      2.15 o 
  -7   2   4       29.87       27.83      2.49 o 
  -6   2   4      137.82      146.76      4.71 o 
  -5   2   4       40.15       39.94      1.66 o 
  -4   2   4       22.32       23.54      1.23 o 
  -3   2   4       56.62       62.92      2.03 o 
  -2   2   4      190.95      197.69      3.57 o 
  -1   2   4        0.23        0.17      0.40 o 
   0   2   4       21.69       17.08      0.74 o 
   1   2   4       30.50       28.08      1.16 o 
   2   2   4       49.62       53.61      1.55 o 
   3   2   4      464.61      437.42      7.08 o 
   4   2   4       76.51       81.16      2.11 o 
   5   2   4        5.97        7.53      1.12 o 
   6   2   4      161.45      159.30      5.71 o 
   7   2   4        0.00        0.11      1.38 o 
   8   2   4        0.18       -2.19      1.51 o 
  -8   3   4        0.30        1.03      2.47 o 
  -7   3   4       13.34       17.38      2.82 o 
  -6   3   4        9.93        9.95      2.23 o 
  -5   3   4        3.09        2.37      1.08 o 
  -4   3   4        5.50        5.42      0.93 o 
  -3   3   4      105.64      114.40      2.69 o 
  -2   3   4       49.32       48.05      1.58 o 
  -1   3   4     1784.41     1923.50     30.10 o 
   0   3   4       76.79       70.37      1.79 o 
   1   3   4       94.63      100.14      2.26 o 
   2   3   4       85.62       83.05      2.10 o 
   3   3   4       40.21       40.84      2.13 o 
   4   3   4        0.17        0.88      0.78 o 
   5   3   4        0.35        1.36      0.93 o 
   6   3   4        2.13        2.16      1.43 o 
   7   3   4        1.61       -0.26      1.31 o 
   8   3   4        2.26        0.00      1.86 o 
  -7   4   4       62.06       69.44      7.70 o 
  -6   4   4      126.19      123.32      4.61 o 
  -5   4   4       54.14       50.39      2.26 o 
  -4   4   4       34.74       29.97      1.73 o 
  -3   4   4        6.36        7.33      1.04 o 
  -2   4   4       10.70        9.07      1.00 o 
  -1   4   4        0.00       -0.27      0.61 o 
   0   4   4       17.71       20.32      1.21 o 
   1   4   4        0.30        1.36      0.70 o 
   2   4   4      177.27      176.17      3.72 o 
   3   4   4        2.50        2.74      1.33 o 
   4   4   4       27.75       24.39      1.80 o 
   5   4   4        3.27        1.81      1.13 o 
   6   4   4       23.80       16.90      2.69 o 
   7   4   4        1.20       -1.70      1.55 o 
  -6   5   4       32.83       34.37      3.22 o 
  -5   5   4        0.04       -1.59      1.06 o 
  -4   5   4       17.32       14.60      1.50 o 
  -3   5   4        2.99        1.21      0.99 o 
  -2   5   4        3.16        1.74      0.92 o 
  -1   5   4        2.56        1.14      1.16 o 
   0   5   4      540.55      552.25     10.55 o 
   1   5   4        0.92        4.80      1.31 o 
   2   5   4        0.97        2.44      1.16 o 
   3   5   4        2.57        2.22      1.15 o 
   4   5   4        1.14        1.25      1.16 o 
   5   5   4        7.34        8.35      1.56 o 
   6   5   4        6.56        8.05      2.50 o 
  -4   6   4        7.66        2.47      3.04 o 
  -3   6   4        6.54        5.99      1.60 o 
  -2   6   4        0.01       -1.55      1.16 o 
  -1   6   4       22.91       24.39      2.03 o 
   0   6   4        4.81        3.13      1.32 o 
   1   6   4        2.05        2.51      1.19 o 
   2   6   4       66.34       67.73      3.48 o 
   3   6   4        2.55        1.90      1.30 o 
   4   6   4        2.24        0.29      1.99 o 
  -9   0   5        0.02       -1.32      2.56 o 
  -7   0   5        0.62       -0.37      1.83 o 
  -5   0   5       60.79       62.54      2.54 o 
  -3   0   5     1032.15     1050.75     22.15 o 
  -1   0   5    15144.14    13736.81    384.74 o 
   1   0   5    12464.32    12388.10    322.74 o 
   3   0   5     1761.37     1866.03     56.24 o 
   5   0   5        2.76        2.79      1.55 o 
   7   0   5        6.61        1.22      4.59 o 
  -9   1   5        6.23        5.75      2.47 o 
  -8   1   5       44.03       45.08      4.15 o 
  -7   1   5       96.25       97.36      3.79 o 
  -6   1   5       69.63       72.03      3.13 o 
  -5   1   5       37.33       36.93      1.70 o 
  -4   1   5      676.31      684.94     10.65 o 
  -3   1   5      405.11      399.58      6.40 o 
  -2   1   5      326.61      301.98      5.43 o 
  -1   1   5     4238.60     4533.40     86.39 o 
   0   1   5     2873.69     2917.14     83.02 o 
   1   1   5     1152.87     1044.79     33.69 o 
   2   1   5      321.34      283.15      4.62 o 
   3   1   5       14.73       13.89      1.12 o 
   4   1   5        7.24        8.06      0.80 o 
   5   1   5        1.89        2.01      1.07 o 
   6   1   5       18.17       15.12      1.80 o 
   7   1   5        6.73        6.42      1.57 o 
   8   1   5        5.98        5.08      1.73 o 
  -8   2   5       14.71       10.84      1.97 o 
  -7   2   5       56.17       57.61      3.23 o 
  -6   2   5      565.22      575.20     12.47 o 
  -5   2   5       28.80       29.84      1.81 o 
  -4   2   5      148.09      141.90      3.05 o 
  -3   2   5      127.94      134.73      3.12 o 
  -2   2   5      188.86      194.88      3.52 o 
  -1   2   5      837.45      860.99     12.92 o 
   0   2   5      559.78      551.40      8.47 o 
   1   2   5      718.06      698.68     10.59 o 
   2   2   5       14.03       17.06      0.98 o 
   3   2   5      260.55      254.42      4.48 o 
   4   2   5       35.21       36.11      1.45 o 
   5   2   5      224.26      219.00      4.81 o 
   6   2   5        5.44        4.71      1.53 o 
   7   2   5        8.34       10.36      1.84 o 
   8   2   5        5.58        4.04      2.66 o 
  -8   3   5        2.84        4.40      2.67 o 
  -7   3   5        3.20        4.67      2.57 o 
  -6   3   5        5.86        3.14      1.95 o 
  -5   3   5        0.23       -0.84      1.01 o 
  -4   3   5        9.94        8.87      1.18 o 
  -3   3   5       39.37       37.41      1.61 o 
  -2   3   5       13.21       17.77      1.07 o 
  -1   3   5        9.41        8.43      0.78 o 
   0   3   5        4.96        3.21      0.55 o 
   1   3   5        2.13        1.60      0.53 o 
   2   3   5       98.93      101.85      2.37 o 
   3   3   5       18.27       18.20      1.16 o 
   4   3   5      185.61      193.64      3.96 o 
   5   3   5        5.33        4.48      1.08 o 
   6   3   5        9.71        6.62      1.64 o 
   7   3   5        1.01        1.80      1.47 o 
   8   3   5        0.34        2.53      2.07 o 
  -7   4   5       13.46       13.49      2.67 o 
  -6   4   5      110.80      119.61      5.04 o 
  -5   4   5      167.51      150.24      3.75 o 
  -4   4   5       63.74       56.21      2.18 o 
  -3   4   5        0.13        0.48      0.81 o 
  -2   4   5       45.29       46.43      1.82 o 
  -1   4   5      194.18      193.16      4.17 o 
   0   4   5       85.68       77.62      2.29 o 
   1   4   5      504.88      507.65      8.44 o 
   2   4   5      102.70      104.31      2.69 o 
   3   4   5      185.15      177.58      4.68 o 
   4   4   5        8.76        5.88      1.57 o 
   5   4   5       42.38       43.94      2.74 o 
   6   4   5        0.18       -1.25      1.57 o 
   7   4   5       10.74       16.34      2.86 o 
  -6   5   5        7.14       10.11      2.26 o 
  -5   5   5        1.81        1.16      1.06 o 
  -4   5   5       12.74       11.60      1.41 o 
  -3   5   5       64.02       61.79      2.44 o 
  -2   5   5       38.86       35.74      1.98 o 
  -1   5   5       63.65       66.42      2.89 o 
   0   5   5        6.83        8.48      1.64 o 
   1   5   5       41.70       41.39      2.54 o 
   2   5   5        0.26        2.67      1.15 o 
   3   5   5       74.60       85.92      3.15 o 
   4   5   5        4.57        2.97      1.36 o 
   5   5   5        1.74        1.24      1.31 o 
   6   5   5        4.68        4.92      3.96 o 
  -4   6   5        6.19        4.99      2.05 o 
  -3   6   5       10.88       12.01      2.00 o 
  -2   6   5       11.70       11.57      1.72 o 
  -1   6   5       84.23       85.60      3.31 o 
   0   6   5       18.84       19.44      1.87 o 
   1   6   5       73.72       72.17      7.06 o 
   2   6   5       12.17       13.88      1.88 o 
   3   6   5       36.67       42.10      3.00 o 
   4   6   5       20.35       26.48      2.30 o 
  -8   0   6        0.55        0.14      2.91 o 
  -6   0   6       25.57       30.51      3.08 o 
  -4   0   6     1294.95     1423.56     29.92 o 
  -2   0   6       18.28       13.20      0.95 o 
   0   0   6     1727.82     1635.37     54.22 o 
   2   0   6     2877.49     2988.07     60.66 o 
   4   0   6       88.47      112.29      3.85 o 
   6   0   6        0.00       -1.06      1.99 o 
   8   0   6        0.56        1.05      3.69 o 
  -8   1   6        0.44        0.39      1.68 o 
  -7   1   6        2.09        2.41      1.42 o 
  -6   1   6       23.97       25.29      2.12 o 
  -5   1   6       57.40       55.07      1.81 o 
  -4   1   6      237.02      243.77      4.39 o 
  -3   1   6       10.36        7.73      0.88 o 
  -2   1   6     1152.96     1182.83     19.29 o 
  -1   1   6      194.53      178.82      3.33 o 
   0   1   6     2675.29     2726.18     48.42 o 
   1   1   6      380.43      372.46      5.80 o 
   2   1   6      158.22      142.16      3.00 o 
   3   1   6     1121.44     1119.04     16.64 o 
   4   1   6       17.72       15.93      1.15 o 
   5   1   6        7.40        8.57      1.38 o 
   6   1   6       39.59       35.49      2.51 o 
   7   1   6       46.58       46.54      3.00 o 
   8   1   6        0.00        0.46      1.41 o 
  -8   2   6        0.39       -0.35      1.62 o 
  -7   2   6       17.04       17.69      2.45 o 
  -6   2   6       99.28       95.35      7.18 o 
  -5   2   6      166.07      169.68      3.87 o 
  -4   2   6        1.11        2.07      0.60 o 
  -3   2   6       19.52       17.86      1.75 o 
  -2   2   6      208.36      224.35      3.98 o 
  -1   2   6      467.33      502.44      8.81 o 
   0   2   6      115.21       99.24      2.00 o 
   1   2   6     1389.08     1457.58     23.95 o 
   2   2   6      270.68      297.74      6.55 o 
   3   2   6       52.36       49.70      1.56 o 
   4   2   6        0.18        0.52      0.88 o 
   5   2   6        0.12        1.78      1.20 o 
   6   2   6       78.21       73.89      3.34 o 
   7   2   6       19.20       18.22      2.12 o 
   8   2   6        1.06       -0.57      1.42 o 
  -8   3   6        5.31       10.70      3.10 o 
  -7   3   6       44.35       42.69      3.47 o 
  -6   3   6        3.86        4.98      1.39 o 
  -5   3   6        6.98        4.72      1.10 o 
  -4   3   6        9.58        8.68      1.40 o 
  -3   3   6       67.90       66.35      2.01 o 
  -2   3   6       20.10       19.47      1.19 o 
  -1   3   6       17.32       23.84      1.15 o 
   0   3   6        2.51        3.14      0.54 o 
   1   3   6      596.38      614.41      9.65 o 
   2   3   6        1.12        1.12      0.60 o 
   3   3   6       73.85       84.54      2.26 o 
   4   3   6       62.08       68.99      2.20 o 
   5   3   6      611.97      622.20     11.53 o 
   6   3   6        2.85        4.30      1.81 o 
   7   3   6        7.52        8.15      2.88 o 
  -7   4   6        0.01       -0.29      1.71 o 
  -6   4   6       58.50       62.16      3.59 o 
  -5   4   6        0.79       -1.15      0.98 o 
  -4   4   6       52.83       51.03      2.20 o 
  -3   4   6       18.91       17.82      1.45 o 
  -2   4   6        0.05       -0.57      0.82 o 
  -1   4   6       28.55       24.12      1.34 o 
   0   4   6       48.02       44.18      1.77 o 
   1   4   6        4.71        7.42      1.13 o 
   2   4   6      324.11      315.27      6.55 o 
   3   4   6       43.07       46.25      2.35 o 
   4   4   6        0.54        0.07      1.02 o 
   5   4   6        0.22        2.64      1.17 o 
   6   4   6        8.78        6.37      2.06 o 
   7   4   6        2.40        2.47      2.00 o 
  -6   5   6        1.74        1.64      1.80 o 
  -5   5   6        0.88        0.09      1.14 o 
  -4   5   6       40.87       36.30      2.18 o 
  -3   5   6        4.40        5.51      1.10 o 
  -2   5   6       26.17       19.32      1.74 o 
  -1   5   6       64.10       55.96      2.51 o 
   0   5   6       12.55       12.90      1.52 o 
   1   5   6       14.40       16.09      1.65 o 
   2   5   6      167.58      170.63      4.54 o 
   3   5   6       88.86       85.53      3.20 o 
   4   5   6        7.43        8.42      1.51 o 
   5   5   6        0.00       -0.22      1.39 o 
  -4   6   6        2.70        1.79      1.80 o 
  -3   6   6        1.37        1.84      1.55 o 
  -2   6   6        7.03        6.93      1.57 o 
  -1   6   6        0.03        1.40      1.25 o 
   0   6   6       25.65       27.31      2.82 o 
   1   6   6       31.41       36.98      2.56 o 
   2   6   6       33.74       36.93      2.70 o 
   3   6   6        1.27        0.06      1.28 o 
   4   6   6        3.37        3.92      1.48 o 
  -7   0   7      198.08      189.42      7.71 o 
  -5   0   7      389.28      382.05      9.16 o 
  -3   0   7        0.02        2.08      0.75 o 
  -1   0   7     1818.50     1728.50     44.82 o 
   1   0   7     4277.50     3430.80    101.23 o 
   3   0   7      515.02      483.55     13.61 o 
   5   0   7        2.82        0.65      1.28 o 
   7   0   7        0.20        2.42      3.59 o 
  -8   1   7        1.92        1.66      3.03 o 
  -7   1   7       62.03       60.26      3.66 o 
  -6   1   7      223.59      235.93      6.14 o 
  -5   1   7       16.22       16.70      1.17 o 
  -4   1   7       31.28       35.20      1.41 o 
  -3   1   7       12.27       10.86      0.92 o 
  -2   1   7       48.25       52.34      1.60 o 
  -1   1   7      654.71      696.88     10.50 o 
   0   1   7        8.16       10.65      0.62 o 
   1   1   7       21.92       21.33      1.45 o 
   2   1   7       70.68       70.82      1.91 o 
   3   1   7     1088.64     1051.85     20.15 o 
   4   1   7       12.68       17.10      0.99 o 
   5   1   7      106.75       99.49      3.51 o 
   6   1   7        0.35        0.15      1.21 o 
   7   1   7        0.51        2.03      1.40 o 
   8   1   7        1.69        3.20      1.57 o 
  -8   2   7        9.45       11.77      2.29 o 
  -7   2   7        0.03       -1.54      1.50 o 
  -6   2   7      227.12      227.76      5.74 o 
  -5   2   7      128.85      130.95      3.46 o 
  -4   2   7        3.48        2.98      0.77 o 
  -3   2   7       51.22       55.20      2.03 o 
  -2   2   7       67.43       78.61      2.05 o 
  -1   2   7       17.48       15.56      1.04 o 
   0   2   7      404.41      402.87      7.29 o 
   1   2   7      599.44      583.86     10.19 o 
   2   2   7      113.37       99.26      2.39 o 
   3   2   7        7.13        6.79      0.76 o 
   4   2   7        6.50        5.39      0.96 o 
   5   2   7       29.15       29.64      2.17 o 
   6   2   7        1.41        2.25      1.70 o 
   7   2   7        0.04       -0.84      1.19 o 
   8   2   7        1.37        0.28      1.38 o 
  -8   3   7        5.11        3.57      1.77 o 
  -7   3   7        4.36        4.71      1.84 o 
  -6   3   7        2.60        2.09      1.39 o 
  -5   3   7       81.45       80.24      2.57 o 
  -4   3   7       29.49       28.68      2.06 o 
  -3   3   7       55.06       53.99      2.12 o 
  -2   3   7        0.01        0.98      0.60 o 
  -1   3   7        8.78        7.75      0.74 o 
   0   3   7       93.57       83.93      1.99 o 
   1   3   7        1.24        0.09      0.67 o 
   2   3   7       10.80       10.77      1.07 o 
   3   3   7       98.00      101.96      2.51 o 
   4   3   7       26.73       23.23      1.69 o 
   5   3   7       31.83       36.42      2.48 o 
   6   3   7       19.60       13.35      2.38 o 
   7   3   7        0.05       -1.28      1.54 o 
  -7   4   7        3.01        5.12      2.89 o 
  -6   4   7        3.58        1.51      1.43 o 
  -5   4   7        0.00        0.01      1.04 o 
  -4   4   7        1.66        1.13      1.09 o 
  -3   4   7       26.61       26.96      1.69 o 
  -2   4   7       12.24       13.58      1.16 o 
  -1   4   7       34.05       30.79      1.79 o 
   0   4   7       53.21       45.88      2.33 o 
   1   4   7       52.71       52.79      2.25 o 
   2   4   7      175.54      177.60      4.40 o 
   3   4   7        0.21        0.91      1.00 o 
   4   4   7        2.01        2.76      1.21 o 
   5   4   7        9.13        9.39      1.91 o 
   6   4   7        0.44       -2.33      1.55 o 
   7   4   7        0.54       -1.11      1.88 o 
  -6   5   7       14.66       11.06      1.91 o 
  -5   5   7        1.74        1.79      1.23 o 
  -4   5   7        1.95        2.71      1.20 o 
  -3   5   7       17.95       13.42      1.66 o 
  -2   5   7        0.06       -1.40      0.93 o 
  -1   5   7        5.13        5.16      1.24 o 
   0   5   7       28.48       26.64      1.95 o 
   1   5   7       25.03       26.30      2.44 o 
   2   5   7        7.04       10.06      1.49 o 
   3   5   7      108.16      116.66      3.87 o 
   4   5   7       14.45       11.76      2.08 o 
   5   5   7        3.35        3.22      1.57 o 
  -4   6   7        0.63       -0.56      2.05 o 
  -3   6   7        3.55        4.38      1.82 o 
  -2   6   7        8.10        7.41      1.59 o 
  -1   6   7       41.19       47.45      2.72 o 
   0   6   7        4.02        6.79      1.48 o 
   1   6   7       12.18       12.82      1.93 o 
   2   6   7       20.73       20.40      2.04 o 
   3   6   7        4.07        3.05      1.41 o 
  -8   0   8       71.47       68.73      7.12 o 
  -6   0   8      149.33      164.28      6.12 o 
  -4   0   8      115.65      124.02      3.77 o 
  -2   0   8     2179.18     2310.95     47.47 o 
   0   0   8        0.00        0.33      1.48 o 
   2   0   8       88.51       98.10      3.87 o 
   4   0   8      193.00      191.93      6.26 o 
   6   0   8      105.31       96.90      5.30 o 
   8   0   8        0.00        0.04      1.87 o 
  -8   1   8       17.71       20.95      3.19 o 
  -7   1   8      145.52      154.61      5.68 o 
  -6   1   8      234.31      240.11      5.10 o 
  -5   1   8       84.94       91.14      2.40 o 
  -4   1   8       77.96       86.46      2.30 o 
  -3   1   8      453.92      463.94      7.44 o 
  -2   1   8        4.45        6.10      0.71 o 
  -1   1   8     2782.63     2845.52     65.65 o 
   0   1   8      180.90      168.50      2.98 o 
   1   1   8      392.26      420.02      7.30 o 
   2   1   8     1104.59     1057.03     26.61 o 
   3   1   8      136.16      119.22      2.91 o 
   4   1   8       50.87       51.34      1.81 o 
   5   1   8      144.81      138.02      5.79 o 
   6   1   8        0.05       -0.93      1.15 o 
   7   1   8       21.07       23.88      2.86 o 
   8   1   8        3.35        3.00      2.10 o 
  -8   2   8       17.70       23.14      3.31 o 
  -7   2   8       12.38        9.06      2.02 o 
  -6   2   8       18.36       18.96      1.53 o 
  -5   2   8       58.89       56.36      2.27 o 
  -4   2   8      187.32      190.99      3.81 o 
  -3   2   8      190.59      194.66      3.73 o 
  -2   2   8        0.06        0.08      0.53 o 
  -1   2   8     1707.03     1742.43     29.48 o 
   0   2   8      641.10      673.02     11.62 o 
   1   2   8      276.71      308.39      5.89 o 
   2   2   8       51.49       46.67      2.04 o 
   3   2   8      151.00      142.11      2.97 o 
   4   2   8       72.78       75.73      2.96 o 
   5   2   8       87.44       81.66      4.10 o 
   6   2   8        5.38        3.95      1.66 o 
   7   2   8        0.35        0.11      1.30 o 
   8   2   8        2.79        3.56      1.94 o 
  -7   3   8        0.39        0.28      1.36 o 
  -6   3   8       17.91       19.28      2.45 o 
  -5   3   8      185.87      188.30      4.47 o 
  -4   3   8       29.91       28.80      1.63 o 
  -3   3   8        0.58        0.85      0.91 o 
  -2   3   8       25.07       24.16      1.26 o 
  -1   3   8      227.34      234.23      4.30 o 
   0   3   8        6.89        8.30      0.63 o 
   1   3   8        0.01        0.47      0.75 o 
   2   3   8        8.38        6.32      1.01 o 
   3   3   8       20.74       22.61      1.58 o 
   4   3   8       36.81       40.65      4.11 o 
   5   3   8      200.23      202.63      7.26 o 
   6   3   8        0.05       -1.33      1.37 o 
   7   3   8        3.85        5.40      2.88 o 
  -7   4   8        1.32       -0.86      1.69 o 
  -6   4   8        0.45       -1.01      1.27 o 
  -5   4   8        5.73        3.18      1.45 o 
  -4   4   8       50.88       45.26      2.44 o 
  -3   4   8      125.20      116.61      3.02 o 
  -2   4   8       19.46       26.62      1.49 o 
  -1   4   8      502.23      504.78      9.57 o 
   0   4   8      122.77      128.78      3.53 o 
   1   4   8        0.33        0.00      0.88 o 
   2   4   8        0.67        0.47      0.95 o 
   3   4   8       16.38       13.98      1.52 o 
   4   4   8        3.06        4.05      1.31 o 
   5   4   8       19.13       17.50      2.08 o 
   6   4   8        0.49        1.76      1.84 o 
  -5   5   8        2.47        2.59      1.34 o 
  -4   5   8       39.13       37.98      2.65 o 
  -3   5   8       10.17       11.14      1.75 o 
  -2   5   8        6.19        5.00      1.27 o 
  -1   5   8       53.90       51.76      2.63 o 
   0   5   8       20.11       25.34      2.89 o 
   1   5   8       15.01       14.59      1.61 o 
   2   5   8      222.77      240.14      5.75 o 
   3   5   8        0.04        0.23      1.21 o 
   4   5   8        2.12        3.52      2.17 o 
   5   5   8        0.93       -1.10      2.44 o 
  -3   6   8        5.70        4.89      1.65 o 
  -2   6   8       46.97       48.74      2.83 o 
  -1   6   8        7.73        9.56      1.95 o 
   0   6   8        5.22        4.13      1.48 o 
   1   6   8       34.88       39.72      2.52 o 
   2   6   8        1.22        2.25      1.35 o 
   3   6   8        0.03        1.07      1.43 o 
  -7   0   9      118.30      103.19      7.58 o 
  -5   0   9       51.52       44.12      2.44 o 
  -3   0   9     1837.86     1985.31     41.24 o 
  -1   0   9        4.55        8.63      0.98 o 
   1   0   9       73.88       79.26      2.55 o 
   3   0   9     2640.25     2617.78    115.89 o 
   5   0   9       38.44       21.93      8.93 o 
   7   0   9       63.92       56.49      4.59 o 
  -8   1   9        4.95        2.23      2.10 o 
  -7   1   9       31.00       37.72      3.74 o 
  -6   1   9      227.19      234.42      5.04 o 
  -5   1   9       53.49       48.59      2.00 o 
  -4   1   9        5.04        7.60      0.82 o 
  -3   1   9      160.41      168.52      3.58 o 
  -2   1   9      118.42      108.52      2.54 o 
  -1   1   9       89.79       88.27      1.91 o 
   0   1   9       79.81       79.75      1.93 o 
   1   1   9       93.83      101.66      2.12 o 
   2   1   9      765.71      764.21     11.69 o 
   3   1   9      666.81      645.70     10.71 o 
   4   1   9       76.39       77.69      2.03 o 
   5   1   9       94.79       96.42      4.29 o 
   6   1   9        0.69        0.51      1.61 o 
   7   1   9        3.17        2.89      1.68 o 
   8   1   9        0.64       -0.52      1.31 o 
  -8   2   9        0.34       -1.59      1.83 o 
  -7   2   9       28.04       31.93      2.98 o 
  -6   2   9        4.07        4.66      1.13 o 
  -5   2   9       12.04       13.85      1.45 o 
  -4   2   9      187.34      173.23      4.67 o 
  -3   2   9       68.28       71.95      2.13 o 
  -2   2   9      760.61      771.29     11.91 o 
  -1   2   9       22.60       21.84      1.49 o 
   0   2   9      113.57      118.77      2.88 o 
   1   2   9       52.38       54.20      1.89 o 
   2   2   9      154.48      151.80      3.26 o 
   3   2   9       87.69       99.93      2.36 o 
   4   2   9        0.96        0.68      0.81 o 
   5   2   9       83.48       79.75      3.30 o 
   6   2   9       16.77       19.01      2.00 o 
   7   2   9        0.04        0.31      1.62 o 
   8   2   9        2.28        5.56      2.10 o 
  -7   3   9        1.02       -0.56      1.83 o 
  -6   3   9      188.07      180.96      5.10 o 
  -5   3   9       17.35       16.36      1.46 o 
  -4   3   9       39.41       40.73      3.04 o 
  -3   3   9        0.58        0.70      0.79 o 
  -2   3   9        0.02       -0.84      0.56 o 
  -1   3   9        2.24        2.22      0.59 o 
   0   3   9      255.56      285.78      5.81 o 
   1   3   9       10.38        9.00      1.09 o 
   2   3   9       86.24       90.65      3.35 o 
   3   3   9       28.19       31.12      1.83 o 
   4   3   9       20.06       16.24      1.86 o 
   5   3   9        1.65        2.88      1.82 o 
   6   3   9       10.43        9.70      2.22 o 
   7   3   9        0.33        0.70      1.64 o 
  -6   4   9       12.91       12.94      1.61 o 
  -5   4   9       20.87       18.85      1.64 o 
  -4   4   9        8.57       11.51      2.55 o 
  -3   4   9       57.46       53.85      2.16 o 
  -2   4   9       48.19       55.99      2.46 o 
  -1   4   9       48.65       56.96      2.42 o 
   0   4   9      151.08      147.83      3.91 o 
   1   4   9        5.08        3.43      1.06 o 
   2   4   9        1.51        1.54      0.99 o 
   3   4   9        8.67       13.76      1.63 o 
   4   4   9       75.75       77.28      3.03 o 
   5   4   9        0.04       -1.72      1.51 o 
   6   4   9        4.51        5.13      2.10 o 
  -5   5   9        7.19        4.68      1.79 o 
  -4   5   9        1.57        3.66      1.54 o 
  -3   5   9       85.72       87.56      3.52 o 
  -2   5   9        5.05        6.07      1.30 o 
  -1   5   9       28.86       31.12      2.13 o 
   0   5   9        0.04        0.40      1.27 o 
   1   5   9       14.29       14.30      2.24 o 
   2   5   9        0.20        1.67      1.21 o 
   3   5   9       48.48       45.66      2.64 o 
   4   5   9        1.77        0.82      1.02 o 
   5   5   9       13.23       15.88      2.84 o 
  -3   6   9       15.99       17.13      2.12 o 
  -2   6   9        0.24        1.27      1.40 o 
  -1   6   9        0.43       -0.40      1.12 o 
   0   6   9        3.96        4.94      1.62 o 
   1   6   9        6.35        9.91      2.44 o 
   2   6   9        0.01       -1.83      1.22 o 
   3   6   9       32.04       27.21      3.62 o 
  -8   0  10       13.70        9.95      3.76 o 
  -6   0  10       18.97       20.33      2.38 o 
  -4   0  10       32.77       34.48      1.94 o 
  -2   0  10      548.58      620.55     13.48 o 
   0   0  10      154.22      141.78      3.82 o 
   2   0  10       37.05       31.85      1.75 o 
   4   0  10      323.49      318.62      7.81 o 
   6   0  10        2.27        1.97      1.87 o 
   8   0  10        4.42        7.51      2.47 o 
  -8   1  10       16.04       18.18      3.02 o 
  -7   1  10       53.61       55.83      4.44 o 
  -6   1  10       12.71       13.52      1.36 o 
  -5   1  10       17.38       18.96      1.44 o 
  -4   1  10        8.42       11.91      1.14 o 
  -3   1  10      407.66      417.44      9.38 o 
  -2   1  10      468.46      473.50      8.17 o 
  -1   1  10      559.06      541.47      9.35 o 
   0   1  10      520.01      531.41      8.27 o 
   1   1  10       14.72       13.38      0.79 o 
   2   1  10        0.42        1.02      0.52 o 
   3   1  10       57.64       59.71      1.77 o 
   4   1  10        2.57        3.20      0.73 o 
   5   1  10       19.47       19.09      2.32 o 
   6   1  10       25.30       27.69      2.22 o 
   7   1  10        4.14        2.17      1.32 o 
   8   1  10        0.46        0.27      1.37 o 
  -8   2  10        0.40       -1.30      2.07 o 
  -7   2  10       20.65       22.72      3.11 o 
  -6   2  10        8.31       10.24      1.56 o 
  -5   2  10      350.78      367.27      7.12 o 
  -4   2  10       62.70       67.43      3.05 o 
  -3   2  10      139.34      142.40      3.03 o 
  -2   2  10      171.05      179.52      3.47 o 
  -1   2  10      425.34      422.61      6.89 o 
   0   2  10        4.50        5.26      0.82 o 
   1   2  10      275.67      272.71      5.46 o 
   2   2  10       45.54       45.66      1.83 o 
   3   2  10       26.10       25.24      1.22 o 
   4   2  10      250.70      238.26      5.05 o 
   5   2  10       22.26       25.31      2.75 o 
   6   2  10        1.56        2.06      1.69 o 
   7   2  10        6.44       10.49      2.26 o 
  -7   3  10        1.10        4.39      2.46 o 
  -6   3  10        1.48        0.30      1.21 o 
  -5   3  10      571.26      556.39     11.51 o 
  -4   3  10       18.17       18.75      1.63 o 
  -3   3  10       10.40        8.80      1.10 o 
  -2   3  10       14.93       14.02      1.25 o 
  -1   3  10      109.08      116.62      2.83 o 
   0   3  10        9.88       11.22      1.17 o 
   1   3  10      501.70      510.88      9.49 o 
   2   3  10       19.79       19.03      1.48 o 
   3   3  10        6.01        4.50      1.09 o 
   4   3  10        0.51       -0.44      1.20 o 
   5   3  10        0.15        0.32      1.58 o 
   6   3  10        0.75       -2.22      1.49 o 
   7   3  10        0.19       -0.49      1.57 o 
  -6   4  10       10.11       11.48      1.59 o 
  -5   4  10       79.62       82.32      3.22 o 
  -4   4  10      103.12       99.14      3.12 o 
  -3   4  10       30.42       33.58      3.72 o 
  -2   4  10      241.96      231.02      5.30 o 
  -1   4  10       10.65       13.02      1.43 o 
   0   4  10        8.16        8.29      1.27 o 
   1   4  10        7.97        6.84      1.23 o 
   2   4  10        0.86        1.18      0.98 o 
   3   4  10       37.85       37.18      2.22 o 
   4   4  10      204.66      216.92      5.38 o 
   5   4  10        0.42        1.53      1.72 o 
   6   4  10        0.97       -0.98      1.58 o 
  -5   5  10        8.65       12.10      3.29 o 
  -4   5  10       33.67       37.67      2.69 o 
  -3   5  10       11.89       13.32      2.11 o 
  -2   5  10       49.41       42.78      2.70 o 
  -1   5  10        0.68        3.33      1.21 o 
   0   5  10       17.33       17.56      2.33 o 
   1   5  10       10.31       10.04      1.48 o 
   2   5  10        8.09       10.49      1.55 o 
   3   5  10        1.57        3.18      1.89 o 
   4   5  10        1.17        0.16      1.03 o 
   5   5  10        0.41       -1.61      2.60 o 
  -3   6  10        0.11        0.41      1.38 o 
  -2   6  10        6.54        5.43      1.63 o 
  -1   6  10        0.01       -0.06      1.38 o 
   0   6  10        6.97        7.62      1.74 o 
   1   6  10        2.84        4.52      1.57 o 
   2   6  10        0.63        0.01      1.61 o 
  -7   0  11       53.84       62.63      6.62 o 
  -5   0  11       28.19       29.47      2.75 o 
  -3   0  11       14.72       20.75      1.89 o 
  -1   0  11        7.01        9.95      1.34 o 
   1   0  11        5.59        5.52      1.02 o 
   3   0  11      274.87      274.99      6.91 o 
   5   0  11       38.28       39.03      3.37 o 
   7   0  11       23.41       19.12      5.71 o 
  -8   1  11       20.82       15.36      2.87 o 
  -7   1  11       26.29       20.98      3.08 o 
  -6   1  11        1.12        1.91      1.16 o 
  -5   1  11        0.00        2.32      1.52 o 
  -4   1  11        6.36        4.32      0.94 o 
  -3   1  11       15.58       17.93      1.78 o 
  -2   1  11      231.44      227.91      4.50 o 
  -1   1  11     1744.81     1779.03     26.12 o 
   0   1  11       22.43       22.61      1.05 o 
   1   1  11      430.11      432.73      6.99 o 
   2   1  11      211.74      199.81      4.69 o 
   3   1  11       99.75      104.74      2.47 o 
   4   1  11        3.72        1.90      0.74 o 
   5   1  11        1.64       -0.02      0.97 o 
   6   1  11       55.34       52.45      3.18 o 
   7   1  11        9.00        7.84      2.10 o 
   8   1  11        1.93        1.88      1.82 o 
  -8   2  11        2.57        1.18      2.14 o 
  -7   2  11        6.80        3.84      2.07 o 
  -6   2  11        1.39        1.19      1.35 o 
  -5   2  11       27.47       31.90      1.88 o 
  -4   2  11      651.33      628.43     11.93 o 
  -3   2  11       13.57       11.70      1.28 o 
  -2   2  11        0.01       -0.18      0.56 o 
  -1   2  11      887.77      887.02     13.57 o 
   0   2  11        0.23        0.18      0.42 o 
   1   2  11      133.24      146.72      3.53 o 
   2   2  11       80.50       87.84      2.68 o 
   3   2  11       79.76       77.63      2.58 o 
   4   2  11      203.35      187.85      5.17 o 
   5   2  11      100.62       95.64      4.58 o 
   6   2  11        1.28       -0.04      1.66 o 
   7   2  11        0.34        1.68      1.68 o 
  -7   3  11        0.02       -1.37      1.86 o 
  -6   3  11        4.04        2.14      1.20 o 
  -5   3  11       10.99       16.05      1.76 o 
  -4   3  11        0.11        1.47      0.99 o 
  -3   3  11       39.72       40.19      2.19 o 
  -2   3  11       10.55       11.55      1.20 o 
  -1   3  11       18.29       17.99      1.88 o 
   0   3  11      248.84      256.19      5.48 o 
   1   3  11       30.13       27.98      1.75 o 
   2   3  11      105.78      108.90      3.20 o 
   3   3  11        2.63        2.02      1.02 o 
   4   3  11      142.46      140.42      3.91 o 
   5   3  11       30.30       35.85      3.42 o 
   6   3  11        2.96        3.11      1.95 o 
   7   3  11        0.04        2.34      2.88 o 
  -6   4  11        4.53        5.19      1.79 o 
  -5   4  11        1.67        3.32      1.56 o 
  -4   4  11        6.03        5.28      1.20 o 
  -3   4  11       28.60       28.42      2.18 o 
  -2   4  11        0.05        0.21      1.08 o 
  -1   4  11      255.32      257.28      5.78 o 
   0   4  11        0.30        0.58      0.91 o 
   1   4  11       80.57       76.47      2.87 o 
   2   4  11        0.86        1.58      1.00 o 
   3   4  11       76.91       72.06      2.96 o 
   4   4  11       93.35      108.36      3.68 o 
   5   4  11       41.90       45.47      4.02 o 
   6   4  11        6.15        6.25      2.25 o 
  -5   5  11        2.22        3.29      1.78 o 
  -4   5  11        2.16        2.34      1.37 o 
  -3   5  11        0.01       -0.15      1.23 o 
  -2   5  11       14.10       14.79      1.89 o 
  -1   5  11      179.69      172.38      6.32 o 
   0   5  11        8.21        8.87      1.95 o 
   1   5  11        1.10        0.17      1.16 o 
   2   5  11       14.38        9.41      1.53 o 
   3   5  11       26.16       26.38      2.18 o 
   4   5  11        0.32        0.93      1.03 o 
  -2   6  11        3.43        3.34      1.54 o 
  -1   6  11        2.46        0.54      1.40 o 
   0   6  11        2.40        7.00      2.91 o 
   1   6  11        1.77        3.51      1.66 o 
   2   6  11       21.80       26.25      2.28 o 
  -8   0  12       79.00       72.59      7.65 o 
  -6   0  12       15.26       12.13      2.15 o 
  -4   0  12      135.81      142.85      5.55 o 
  -2   0  12      121.94      103.65      6.06 o 
   0   0  12      106.76      107.94      3.34 o 
   2   0  12        3.11        2.74      0.84 o 
   4   0  12       15.32       14.05      1.55 o 
   6   0  12        8.70       11.02      2.39 o 
  -8   1  12        2.13        0.73      2.10 o 
  -7   1  12       39.73       31.71      3.55 o 
  -6   1  12        0.00        0.54      1.07 o 
  -5   1  12        7.76        2.47      1.23 o 
  -4   1  12      181.95      180.25      4.53 o 
  -3   1  12       14.03       17.75      1.68 o 
  -2   1  12        2.83        1.91      0.75 o 
  -1   1  12       30.36       30.24      1.72 o 
   0   1  12       76.60       77.04      1.94 o 
   1   1  12       30.92       28.46      1.28 o 
   2   1  12      108.31      102.62      2.99 o 
   3   1  12        0.00        0.26      0.61 o 
   4   1  12      110.09      103.77      2.60 o 
   5   1  12        0.39        0.54      1.07 o 
   6   1  12       13.36       11.81      1.66 o 
   7   1  12        8.60        6.30      2.09 o 
  -7   2  12        3.19        6.14      2.31 o 
  -6   2  12       50.67       54.38      2.69 o 
  -5   2  12      271.68      274.53      5.80 o 
  -4   2  12        5.33        6.38      1.14 o 
  -3   2  12       44.54       41.09      1.88 o 
  -2   2  12      235.18      223.99      5.14 o 
  -1   2  12       12.21       11.73      0.90 o 
   0   2  12       46.41       51.38      1.51 o 
   1   2  12       74.24       75.28      2.44 o 
   2   2  12        2.82        3.81      0.94 o 
   3   2  12        4.43        2.88      1.09 o 
   4   2  12       45.55       48.24      2.26 o 
   5   2  12       38.81       39.92      3.38 o 
   6   2  12        6.42        5.20      2.00 o 
   7   2  12        0.44        0.79      1.74 o 
  -7   3  12        1.45        2.21      2.02 o 
  -6   3  12        3.26        3.26      1.26 o 
  -5   3  12        2.74        3.48      1.47 o 
  -4   3  12       11.16       13.18      1.42 o 
  -3   3  12      273.08      278.18      5.75 o 
  -2   3  12        7.33        9.53      1.34 o 
  -1   3  12       19.80       17.97      1.62 o 
   0   3  12        2.11        0.90      0.86 o 
   1   3  12       32.92       33.55      1.90 o 
   2   3  12        5.43        6.84      1.21 o 
   3   3  12       42.66       47.60      4.46 o 
   4   3  12        0.00       -0.22      1.04 o 
   5   3  12       50.10       49.78      3.97 o 
   6   3  12        4.65        4.74      2.07 o 
  -6   4  12        0.04        1.46      3.79 o 
  -5   4  12        6.30        7.10      2.43 o 
  -4   4  12        0.03       -0.08      1.17 o 
  -3   4  12        0.20        0.95      1.19 o 
  -2   4  12        8.46        7.88      1.51 o 
  -1   4  12       13.68       14.93      1.49 o 
   0   4  12        2.96        2.38      1.05 o 
   1   4  12        1.97        2.92      1.08 o 
   2   4  12        4.62        7.42      1.34 o 
   3   4  12        1.91        2.67      1.21 o 
   4   4  12        8.96        9.73      1.57 o 
   5   4  12        4.68        5.01      2.08 o 
   6   4  12        2.53        3.38      3.57 o 
  -5   5  12        0.00        2.98      3.01 o 
  -4   5  12        2.52        3.79      1.52 o 
  -3   5  12        1.67        2.79      1.43 o 
  -2   5  12       45.42       42.47      2.83 o 
  -1   5  12        7.09        9.64      1.72 o 
   0   5  12       14.36       12.97      1.81 o 
   1   5  12        0.06       -0.89      1.10 o 
   2   5  12        0.09        0.19      1.11 o 
   3   5  12       10.76       14.19      2.05 o 
   4   5  12       43.44       46.79      4.34 o 
  -2   6  12        0.36       -1.08      1.36 o 
  -1   6  12        4.00        3.76      1.61 o 
   0   6  12        2.69        4.13      1.57 o 
   1   6  12        2.61        1.25      1.48 o 
  -7   0  13      420.24      458.51     20.17 o 
  -5   0  13       76.35       77.10      4.18 o 
  -3   0  13      668.81      706.93     18.51 o 
  -1   0  13      267.15      272.34      6.74 o 
   1   0  13       91.51       89.26      3.08 o 
   3   0  13        4.75        5.62      1.20 o 
   5   0  13       19.93       29.77      3.09 o 
   7   0  13        1.79        0.93      1.67 o 
  -8   1  13        4.76        3.24      2.36 o 
  -7   1  13        0.41        1.27      3.10 o 
  -6   1  13        5.34        1.18      1.15 o 
  -5   1  13        5.16        4.42      1.31 o 
  -4   1  13      342.23      345.47      7.31 o 
  -3   1  13       64.88       65.78      2.23 o 
  -2   1  13      261.22      276.63      5.38 o 
  -1   1  13       26.48       28.26      1.21 o 
   0   1  13      152.64      160.38      3.20 o 
   1   1  13        9.84        9.40      0.83 o 
   2   1  13       34.40       35.25      2.75 o 
   3   1  13        0.36       -0.02      0.61 o 
   4   1  13      325.85      314.06      5.70 o 
   5   1  13       24.66       23.46      1.96 o 
   6   1  13        4.17        3.36      1.30 o 
   7   1  13        0.60        3.78      1.75 o 
  -7   2  13        3.81        3.44      2.56 o 
  -6   2  13        2.01        1.10      1.19 o 
  -5   2  13      152.72      155.28      5.12 o 
  -4   2  13      141.89      136.28      3.60 o 
  -3   2  13       49.87       54.69      2.17 o 
  -2   2  13       39.55       42.34      2.05 o 
  -1   2  13      269.11      263.68      5.21 o 
   0   2  13       97.13      106.09      2.88 o 
   1   2  13       13.04       13.37      1.44 o 
   2   2  13      143.14      137.64      4.13 o 
   3   2  13        0.03        0.38      0.89 o 
   4   2  13       43.28       41.52      2.19 o 
   5   2  13        3.41        3.19      3.02 o 
   6   2  13        0.01        0.32      1.44 o 
   7   2  13        0.72        1.19      1.63 o 
  -7   3  13        4.52        4.09      2.21 o 
  -6   3  13        4.06        3.75      1.07 o 
  -5   3  13        1.00        1.68      1.12 o 
  -4   3  13      334.26      339.32      7.73 o 
  -3   3  13        5.55        6.94      1.19 o 
  -2   3  13      219.53      222.04      5.67 o 
  -1   3  13        9.92        8.62      1.40 o 
   0   3  13        2.36        1.38      0.90 o 
   1   3  13        7.37        6.04      1.14 o 
   2   3  13       32.27       30.32      1.96 o 
   3   3  13        4.92        3.45      1.05 o 
   4   3  13        6.72        6.37      1.32 o 
   5   3  13        8.71       14.40      3.78 o 
   6   3  13        0.08        1.27      1.88 o 
  -6   4  13        0.11       -2.52      1.68 o 
  -5   4  13       13.56       15.18      4.19 o 
  -4   4  13        0.10        1.85      1.31 o 
  -3   4  13       26.16       27.18      2.26 o 
  -2   4  13      103.27      106.60      3.80 o 
  -1   4  13       71.66       78.10      4.43 o 
   0   4  13       51.56       53.24      2.54 o 
   1   4  13        0.04       -1.24      0.97 o 
   2   4  13       31.77       30.36      2.12 o 
   3   4  13        0.64        0.82      1.11 o 
   4   4  13       23.59       24.89      3.14 o 
   5   4  13       20.24       23.92      3.21 o 
  -4   5  13        3.33        2.81      1.54 o 
  -3   5  13       38.92       34.65      2.70 o 
  -2   5  13        1.10        0.19      1.27 o 
  -1   5  13        9.51        7.81      1.68 o 
   0   5  13       30.85       30.01      2.48 o 
   1   5  13        3.99        4.17      1.39 o 
   2   5  13        0.13       -0.62      1.20 o 
   3   5  13       23.54       26.01      2.25 o 
   4   5  13        5.96        4.05      1.72 o 
  -1   6  13        5.80        1.88      1.59 o 
   0   6  13        8.85        9.94      1.93 o 
  -6   0  14       73.51       65.70      9.94 o 
  -4   0  14        7.46        4.69      1.85 o 
   0   0  14      140.25      138.27      4.17 o 
   2   0  14        3.58        5.01      1.11 o 
   4   0  14        8.66        4.99      1.37 o 
   6   0  14        1.72        0.48      1.51 o 
  -7   1  14        8.68        8.29      2.62 o 
  -6   1  14       23.62       21.49      1.90 o 
  -5   1  14       45.15       44.09      2.46 o 
  -4   1  14        0.24       -0.24      1.07 o 
  -3   1  14      222.83      242.96      5.05 o 
  -2   1  14       28.27       29.74      1.60 o 
  -1   1  14      103.31       98.91      2.37 o 
   0   1  14       48.87       47.84      1.63 o 
   1   1  14       30.90       33.04      1.51 o 
   2   1  14       82.60       88.47      2.27 o 
   3   1  14      122.98      129.38      2.99 o 
   4   1  14      245.13      236.38      4.64 o 
   5   1  14       48.53       50.51      3.66 o 
   6   1  14        6.82        5.82      2.03 o 
   7   1  14        0.07        2.35      1.76 o 
  -7   2  14        2.55        3.96      2.21 o 
  -6   2  14        2.82        1.32      1.24 o 
  -5   2  14       41.80       40.68      2.81 o 
  -4   2  14       43.70       46.89      2.26 o 
  -3   2  14      253.85      256.42      5.37 o 
  -2   2  14        4.13        5.55      1.04 o 
  -1   2  14       55.02       56.30      2.05 o 
   0   2  14       28.88       29.81      1.71 o 
   1   2  14       30.82       34.63      1.91 o 
   2   2  14      110.19      114.05      3.32 o 
   3   2  14        0.11        0.07      0.93 o 
   4   2  14       29.67       29.22      1.94 o 
   5   2  14       46.39       41.23      3.48 o 
   6   2  14        8.76       10.26      2.28 o 
   7   2  14        1.83        0.62      1.71 o 
  -6   3  14        9.55        9.10      1.63 o 
  -5   3  14       43.17       42.36      2.54 o 
  -4   3  14        1.12        3.34      1.22 o 
  -3   3  14      675.68      675.14     13.70 o 
  -2   3  14       26.88       26.61      2.09 o 
  -1   3  14      340.08      340.24      7.76 o 
   0   3  14        8.73       11.74      1.37 o 
   1   3  14       14.26       16.11      1.55 o 
   2   3  14       11.69       14.60      1.56 o 
   3   3  14        0.21       -0.50      0.69 o 
   4   3  14        3.23        3.05      1.35 o 
   5   3  14        4.23        3.07      1.97 o 
   6   3  14        1.49        0.69      2.53 o 
  -5   4  14        0.32        4.38      1.58 o 
  -4   4  14        9.36       12.95      2.36 o 
  -3   4  14       10.67        9.43      2.08 o 
  -2   4  14       74.41       76.06      3.26 o 
  -1   4  14       35.76       35.65      2.51 o 
   0   4  14       19.94       18.05      1.68 o 
   1   4  14       27.92       25.48      1.95 o 
   2   4  14       28.79       31.70      2.20 o 
   3   4  14       18.44       18.34      1.89 o 
   4   4  14        6.36        4.87      1.43 o 
   5   4  14       31.45       29.58      3.46 o 
  -4   5  14       11.82       14.33      2.01 o 
  -3   5  14        0.78        1.38      1.43 o 
  -2   5  14       26.75       23.07      2.26 o 
  -1   5  14        0.01       -0.07      1.25 o 
   0   5  14        3.60        3.89      1.53 o 
   1   5  14        7.65        4.86      1.45 o 
   2   5  14        5.25        3.12      1.49 o 
   3   5  14        1.06        1.45      1.40 o 
  -7   0  15       10.57       18.77      4.41 o 
  -5   0  15        4.29        7.30      3.85 o 
  -3   0  15        1.87        2.58      1.57 o 
  -1   0  15     1144.81     1228.02     26.13 o 
   1   0  15       11.05       13.89      1.48 o 
   3   0  15        1.31        0.11      1.05 o 
   5   0  15       13.26       10.51      2.39 o 
   7   0  15        2.63        4.21      3.15 o 
  -7   1  15        2.52       -0.81      2.02 o 
  -6   1  15       10.80       10.36      1.62 o 
  -5   1  15       19.29       17.65      1.79 o 
  -4   1  15       14.19       13.03      1.82 o 
  -3   1  15        1.14        1.59      1.10 o 
  -2   1  15        3.03        3.28      0.98 o 
  -1   1  15        0.18       -0.29      0.78 o 
   0   1  15       62.98       62.57      1.92 o 
   1   1  15       21.45       18.67      2.11 o 
   2   1  15       28.99       27.72      1.55 o 
   3   1  15       49.25       49.46      2.09 o 
   4   1  15       37.32       37.06      2.23 o 
   5   1  15       20.15       23.03      2.62 o 
   6   1  15       16.19       18.97      2.66 o 
   7   1  15        5.19        4.81      3.00 o 
  -7   2  15       10.87        7.39      2.46 o 
  -6   2  15        3.72        3.89      1.94 o 
  -5   2  15        0.01        0.05      1.14 o 
  -4   2  15       33.45       34.00      2.18 o 
  -3   2  15        2.09        4.11      1.14 o 
  -2   2  15      623.47      613.57     10.82 o 
  -1   2  15        0.38        0.33      1.04 o 
   0   2  15        5.72        4.05      1.15 o 
   1   2  15        2.10        1.58      0.97 o 
   2   2  15       75.28       81.23      3.72 o 
   3   2  15       14.19       10.68      1.36 o 
   4   2  15       26.37       27.08      1.92 o 
   5   2  15        8.90        6.97      1.97 o 
   6   2  15        3.43        3.12      1.73 o 
  -6   3  15       51.30       45.17      3.99 o 
  -5   3  15        1.18        0.15      1.24 o 
  -4   3  15      152.27      150.57      4.64 o 
  -3   3  15       21.55       28.82      2.57 o 
  -2   3  15      195.66      189.46      5.47 o 
  -1   3  15       11.42       14.54      1.71 o 
   0   3  15       31.44       30.29      2.88 o 
   1   3  15        0.06       -0.36      0.92 o 
   2   3  15       32.71       30.41      2.04 o 
   3   3  15        0.04        0.52      1.03 o 
   4   3  15       12.20       11.94      1.57 o 
   5   3  15        0.33        0.78      2.22 o 
   6   3  15        0.39        2.85      1.90 o 
  -5   4  15        1.39        1.25      2.47 o 
  -4   4  15        0.01        1.43      1.30 o 
  -3   4  15        2.00        3.90      1.43 o 
  -2   4  15       27.39       30.13      2.44 o 
  -1   4  15       36.97       35.61      2.51 o 
   0   4  15        2.52        1.23      1.25 o 
   1   4  15        3.12        2.89      1.30 o 
   2   4  15        0.83        1.14      1.15 o 
   3   4  15        5.89        6.16      1.41 o 
   4   4  15        0.06        0.48      1.29 o 
   5   4  15       16.37       17.67      2.92 o 
  -3   5  15        0.62        0.31      1.37 o 
  -2   5  15        0.00       -1.83      1.27 o 
  -1   5  15        1.94        0.80      1.32 o 
   0   5  15       16.03       13.84      2.00 o 
   1   5  15        8.60        8.69      1.75 o 
   2   5  15        0.47       -1.41      1.43 o 
   3   5  15        6.60        3.53      1.46 o 
  -6   0  16        0.93       -0.56      1.64 o 
  -4   0  16       13.43       21.43      5.27 o 
  -2   0  16       29.80       24.35      2.45 o 
   0   0  16      454.15      456.81     10.81 o 
   2   0  16       10.32        8.99      2.47 o 
   4   0  16      154.91      171.64      5.35 o 
   6   0  16       23.75       24.08      3.14 o 
  -7   1  16       35.96       35.84      3.94 o 
  -6   1  16       22.17       21.03      1.99 o 
  -5   1  16        5.50        3.19      1.30 o 
  -4   1  16        0.58       -0.47      1.03 o 
  -3   1  16       40.02       37.95      2.47 o 
  -2   1  16        1.14        0.58      0.99 o 
  -1   1  16        2.96        2.67      0.94 o 
   0   1  16      248.02      252.91      4.75 o 
   1   1  16       10.11        9.53      1.10 o 
   2   1  16        2.70        1.54      1.10 o 
   3   1  16        1.75        1.98      0.87 o 
   4   1  16       15.77       18.29      1.90 o 
   5   1  16       20.99       22.07      4.02 o 
   6   1  16        2.78        7.47      3.20 o 
  -7   2  16        6.25        5.22      3.68 o 
  -6   2  16        3.98        5.34      1.44 o 
  -5   2  16        0.27        0.27      1.25 o 
  -4   2  16       24.73       22.84      1.90 o 
  -3   2  16      508.84      532.27     10.58 o 
  -2   2  16      589.97      618.85     10.96 o 
  -1   2  16       13.93       14.08      1.61 o 
   0   2  16        1.20        0.90      1.05 o 
   1   2  16        0.91        0.88      0.94 o 
   2   2  16       29.43       27.79      1.86 o 
   3   2  16        3.04        4.06      1.14 o 
   4   2  16       24.70       24.31      1.86 o 
   5   2  16       37.85       31.28      3.17 o 
   6   2  16        1.03        5.26      1.88 o 
  -6   3  16        0.30        0.15      1.32 o 
  -5   3  16       10.83       11.77      2.07 o 
  -4   3  16        3.28        4.49      1.61 o 
  -3   3  16        7.79        8.40      1.63 o 
  -2   3  16       28.70       28.29      2.60 o 
  -1   3  16        8.80        9.22      1.79 o 
   0   3  16        3.28        3.06      1.39 o 
   1   3  16       15.66       17.62      1.86 o 
   2   3  16        0.64       -0.62      1.06 o 
   3   3  16        9.55        9.33      1.38 o 
   4   3  16        5.29        7.94      1.46 o 
   5   3  16        1.25        1.86      1.91 o 
  -5   4  16        3.71        3.74      1.79 o 
  -4   4  16        1.44        5.02      1.73 o 
  -3   4  16       22.93       22.02      2.23 o 
  -2   4  16       72.33       71.11      3.62 o 
  -1   4  16        6.70        7.66      1.77 o 
   0   4  16        0.45       -1.33      1.15 o 
   1   4  16        0.11       -0.49      1.20 o 
   2   4  16       24.55       21.45      1.99 o 
   3   4  16        3.40        3.36      1.36 o 
   4   4  16        6.35        7.97      2.61 o 
  -3   5  16        6.51       11.00      1.94 o 
  -2   5  16        2.79        2.58      1.57 o 
  -1   5  16        0.06       -1.41      1.27 o 
   0   5  16       37.21       33.87      2.74 o 
   1   5  16       11.62       11.88      2.00 o 
   2   5  16        0.05       -1.24      1.35 o 
  -7   0  17        5.95        2.41      3.31 o 
  -5   0  17      173.90      152.89      6.37 o 
  -3   0  17       18.96       13.61      2.20 o 
  -1   0  17        9.94       13.55      4.90 o 
   1   0  17        7.11        6.44      1.31 o 
   3   0  17       12.20       14.98      1.77 o 
   5   0  17       22.37       24.20      2.92 o 
  -7   1  17        0.97       -0.84      2.01 o 
  -6   1  17        1.46        2.97      1.39 o 
  -5   1  17        0.17        0.35      1.22 o 
  -4   1  17       15.53       14.02      1.69 o 
  -3   1  17       10.66        6.49      1.89 o 
  -2   1  17        5.34        4.59      1.24 o 
  -1   1  17       14.37       12.99      1.31 o 
   0   1  17       47.85       49.72      2.09 o 
   1   1  17       21.80       22.08      1.95 o 
   2   1  17        3.09        3.41      1.04 o 
   3   1  17        0.79        1.66      1.03 o 
   4   1  17       70.73       66.33      2.69 o 
   5   1  17        2.89        3.90      1.39 o 
   6   1  17       20.99       20.46      4.24 o 
  -6   2  17        0.10       -0.16      0.88 o 
  -5   2  17        0.75        0.04      1.19 o 
  -4   2  17       46.05       51.22      2.74 o 
  -3   2  17       70.26       73.14      4.35 o 
  -2   2  17       78.71       79.92      3.25 o 
  -1   2  17       83.09       90.11      3.45 o 
   0   2  17        0.27        0.36      1.11 o 
   1   2  17        2.41        2.43      1.03 o 
   2   2  17       11.55        8.91      1.33 o 
   3   2  17       27.53       22.30      2.37 o 
   4   2  17        0.67        0.91      1.13 o 
   5   2  17        5.99        7.75      2.08 o 
   6   2  17        5.31        6.53      2.13 o 
  -5   3  17        0.34       -0.62      1.78 o 
  -4   3  17       35.05       35.91      3.26 o 
  -3   3  17       10.29       11.22      1.79 o 
  -2   3  17      123.78      135.67      4.67 o 
  -1   3  17        3.85        5.27      2.41 o 
   0   3  17        9.44       10.45      1.85 o 
   1   3  17        0.42        1.33      2.16 o 
   2   3  17       52.35       53.36      2.72 o 
   3   3  17        0.00        0.86      1.08 o 
   4   3  17        1.18        2.22      1.23 o 
   5   3  17        0.00       -1.29      1.56 o 
  -4   4  17        3.87        5.07      2.13 o 
  -3   4  17        1.20        1.41      1.55 o 
  -2   4  17       30.42       27.21      2.43 o 
  -1   4  17        3.28        1.37      1.42 o 
   0   4  17        2.20        3.84      1.47 o 
   1   4  17        4.21        1.73      1.47 o 
   2   4  17       11.54        9.22      1.60 o 
   3   4  17        8.32        7.24      1.76 o 
   4   4  17        0.01       -0.71      1.76 o 
  -2   5  17        3.80        3.00      1.57 o 
  -1   5  17       12.66       16.45      2.16 o 
   0   5  17        4.56        4.43      1.63 o 
   1   5  17        5.57        5.40      1.83 o 
   2   5  17        1.80        3.13      1.75 o 
  -6   0  18        0.76        0.60      1.81 o 
  -4   0  18      351.87      351.81     11.77 o 
  -2   0  18       19.03       19.14      2.46 o 
   0   0  18      204.25      197.87      5.81 o 
   2   0  18       30.67       30.96      2.30 o 
   4   0  18        3.70        4.13      1.41 o 
   6   0  18        6.14       11.09      5.17 o 
  -6   1  18        7.99        8.22      1.61 o 
  -5   1  18        0.52       -0.43      1.18 o 
  -4   1  18        0.48        1.65      1.25 o 
  -3   1  18        5.19        3.09      1.28 o 
  -2   1  18        1.43        0.67      1.13 o 
  -1   1  18        1.40        0.97      1.05 o 
   0   1  18       22.32       19.29      2.25 o 
   1   1  18       12.23       12.90      1.40 o 
   2   1  18        6.07        7.83      1.24 o 
   3   1  18       27.38       28.21      1.93 o 
   4   1  18        4.69        5.15      1.23 o 
   5   1  18        9.54        9.13      2.12 o 
   6   1  18        4.85        4.06      1.76 o 
  -6   2  18       25.58       24.05      2.23 o 
  -5   2  18        5.72        4.46      1.48 o 
  -4   2  18        4.00        1.32      1.31 o 
  -3   2  18      126.76      129.16      5.18 o 
  -2   2  18       44.94       46.98      3.77 o 
  -1   2  18       11.26       15.21      1.81 o 
   0   2  18       32.57       33.44      2.34 o 
   1   2  18       12.63       10.94      1.58 o 
   2   2  18        5.59        7.41      1.73 o 
   3   2  18       36.54       35.40      3.12 o 
   4   2  18        1.07       -1.13      1.04 o 
   5   2  18        0.33        1.16      1.68 o 
  -5   3  18        0.36       -0.43      2.06 o 
  -4   3  18        0.09       -0.02      1.51 o 
  -3   3  18      236.86      238.10      8.36 o 
  -2   3  18        1.06        6.07      2.22 o 
  -1   3  18       74.89       82.07      3.52 o 
   0   3  18        1.26        1.53      1.32 o 
   1   3  18        2.95        1.03      1.32 o 
   2   3  18        0.17       -0.56      1.14 o 
   3   3  18        2.37        2.21      1.47 o 
   4   3  18        1.14        0.10      1.13 o 
   5   3  18       12.77       14.05      2.62 o 
  -4   4  18        4.37        2.30      1.78 o 
  -3   4  18        1.58        0.04      1.74 o 
  -2   4  18        6.91        8.32      2.05 o 
  -1   4  18        3.57        2.04      1.67 o 
   0   4  18        2.13        0.28      1.35 o 
   1   4  18        0.00        0.56      1.39 o 
   2   4  18        0.97        0.72      1.57 o 
   3   4  18       32.05       36.37      2.95 o 
  -1   5  18       18.22       22.74      2.46 o 
   0   5  18        9.86       10.19      2.00 o 
  -5   0  19       17.32       19.05      3.49 o 
  -3   0  19        7.62        3.51      1.73 o 
  -1   0  19        7.65        7.82      1.90 o 
   1   0  19       95.29      108.74      4.06 o 
   3   0  19       92.00       82.12      3.57 o 
   5   0  19        2.03        4.78      4.28 o 
  -6   1  19        0.22        0.95      1.35 o 
  -5   1  19        6.33        3.12      1.13 o 
  -4   1  19        4.22        5.06      1.46 o 
  -3   1  19        0.35       -0.05      1.16 o 
  -2   1  19       12.18       11.69      2.31 o 
  -1   1  19       23.55       27.92      2.76 o 
   0   1  19        0.87       -0.64      0.81 o 
   1   1  19        3.19        1.83      1.01 o 
   2   1  19        0.01        0.49      1.00 o 
   3   1  19       15.38       16.10      1.57 o 
   4   1  19       16.46       18.19      1.95 o 
   5   1  19        6.19        7.78      2.07 o 
  -5   2  19        5.00        5.12      1.83 o 
  -4   2  19        3.00        4.75      1.75 o 
  -3   2  19        2.99        4.48      1.84 o 
  -2   2  19        0.21        2.64      1.77 o 
  -1   2  19       11.80       11.92      1.75 o 
   0   2  19       16.20       14.55      1.80 o 
   1   2  19       15.48       14.34      1.76 o 
   2   2  19        2.70        0.53      1.19 o 
   3   2  19        1.83        1.83      0.85 o 
   4   2  19        3.23        3.14      1.24 o 
   5   2  19        6.88        5.28      1.93 o 
  -5   3  19        5.24        3.39      3.19 o 
  -4   3  19       13.66        8.27      1.93 o 
  -3   3  19       12.52       12.85      2.10 o 
  -2   3  19      830.09      859.97     21.56 o 
  -1   3  19        0.14       -0.34      1.30 o 
   0   3  19        0.00       -2.24      1.69 o 
   1   3  19        2.01        0.39      1.23 o 
   2   3  19       29.47       27.96      2.44 o 
   3   3  19        0.35       -0.86      1.08 o 
   4   3  19        1.88        2.13      1.60 o 
  -3   4  19        3.87        2.85      1.73 o 
  -2   4  19        2.55        2.83      1.66 o 
  -1   4  19        1.46        1.79      1.74 o 
   0   4  19        2.99        2.26      1.66 o 
   1   4  19       22.52       19.23      2.54 o 
   2   4  19        6.85       16.40      2.48 o 
   3   4  19        0.03       -0.48      1.42 o 
  -6   0  20        0.29       -0.10      1.93 o 
  -4   0  20        0.00        1.21      1.87 o 
  -2   0  20       41.80       44.06      3.54 o 
   0   0  20       73.39       71.71      4.09 o 
   2   0  20       12.72       14.14      2.52 o 
   4   0  20       43.16       43.98      4.02 o 
  -6   1  20        0.64        1.11      1.48 o 
  -5   1  20       16.81       13.81      1.83 o 
  -4   1  20       30.05       29.99      2.53 o 
  -3   1  20        1.11        1.41      1.29 o 
  -2   1  20       35.77       35.91      3.73 o 
  -1   1  20       88.96       77.46     11.46 o 
   0   1  20        4.17        2.40      1.29 o 
   1   1  20        0.75        1.61      1.10 o 
   2   1  20       13.82       12.80      1.49 o 
   3   1  20        3.72        2.95      1.20 o 
   4   1  20       11.73       12.90      1.56 o 
   5   1  20        5.26        5.25      2.10 o 
  -5   2  20        0.21       -0.95      1.56 o 
  -4   2  20        0.27       -1.14      1.73 o 
  -3   2  20        2.38        2.46      1.98 o 
  -2   2  20        5.27        4.37      1.67 o 
  -1   2  20      135.52      130.63      6.86 o 
   0   2  20        4.68        3.31      1.41 o 
   1   2  20       19.64       18.58      2.25 o 
   2   2  20        8.65        8.97      1.93 o 
   3   2  20        0.23        0.69      1.05 o 
   4   2  20        0.12        0.67      1.15 o 
  -4   3  20        1.34       -1.08      1.56 o 
  -3   3  20       14.23       15.71      2.69 o 
  -2   3  20       31.65       39.07      3.10 o 
  -1   3  20       31.69       29.88      3.49 o 
   0   3  20        0.42       -1.86      1.39 o 
   1   3  20        1.24        0.87      1.34 o 
   2   3  20        1.04       -0.31      1.29 o 
   3   3  20        8.29        5.78      1.65 o 
   4   3  20        0.16        1.21      1.34 o 
  -2   4  20        1.06        0.88      1.69 o 
  -1   4  20        1.70        0.52      1.51 o 
   0   4  20        0.00       -2.08      1.38 o 
   1   4  20        5.71        6.33      1.75 o 
   2   4  20        6.14        4.88      2.07 o 
  -5   0  21        2.11        4.53      2.68 o 
  -3   0  21       40.52       44.89      3.81 o 
  -1   0  21       86.73       85.32      6.13 o 
   1   0  21        3.66        4.55      2.75 o 
   3   0  21       57.09       64.20      8.13 o 
   5   0  21        3.02        1.45      3.84 o 
  -5   1  21       10.36        8.30      1.69 o 
  -4   1  21        2.35        0.60      1.49 o 
  -3   1  21        0.48       -2.24      1.79 o 
  -2   1  21       11.58       10.46      1.94 o 
  -1   1  21        4.99        6.81      2.24 o 
   0   1  21       12.37       10.45      1.77 o 
   1   1  21        2.24        0.47      1.21 o 
   2   1  21        8.70        7.87      1.50 o 
   3   1  21        5.57        4.52      0.97 o 
   4   1  21        6.81        8.35      1.99 o 
  -5   2  21        1.37        1.66      1.70 o 
  -4   2  21       15.37       12.75      2.17 o 
  -3   2  21      100.71       96.76      4.37 o 
  -2   2  21      127.51      125.06      4.92 o 
  -1   2  21        7.29        9.13      1.81 o 
   0   2  21       51.27       50.92      4.06 o 
   1   2  21        6.77        8.62      2.33 o 
   2   2  21        0.31        1.83      1.33 o 
   3   2  21        3.30        2.73      1.26 o 
   4   2  21        0.79        0.39      1.54 o 
  -4   3  21        0.43        1.39      1.68 o 
  -3   3  21        0.72        5.08      2.48 o 
  -2   3  21        4.22        8.90      1.90 o 
  -1   3  21        0.95        2.26      1.68 o 
   0   3  21       28.40       29.07      2.57 o 
   1   3  21        0.04       -0.27      1.50 o 
   2   3  21        0.00       -1.19      1.53 o 
   3   3  21        0.67       -1.65      1.29 o 
  -1   4  21        0.53       -1.17      1.49 o 
   0   4  21        7.68        4.14      1.82 o 
  -4   0  22       42.56       27.19      4.63 o 
  -2   0  22       10.36        9.74      2.33 o 
   0   0  22       18.36       17.88      4.07 o 
   2   0  22       13.42        7.42      3.07 o 
   4   0  22       25.57       34.51      6.66 o 
  -5   1  22        0.05       -0.39      1.37 o 
  -4   1  22       36.62       41.88      3.24 o 
  -3   1  22        3.01        2.76      1.68 o 
  -2   1  22       17.49       21.94      2.42 o 
  -1   1  22        0.51       -0.82      1.15 o 
   0   1  22        0.10        2.11      1.91 o 
   1   1  22       24.06       22.53      2.26 o 
   2   1  22       19.92       24.93      2.17 o 
   3   1  22       37.82       36.54      4.50 o 
   4   1  22        2.94        8.67      3.23 o 
  -4   2  22        5.31        4.61      1.83 o 
  -3   2  22        0.01        1.86      2.08 o 
  -2   2  22       39.97       39.71      3.11 o 
  -1   2  22       94.76      108.11      4.50 o 
   0   2  22        1.87        3.80      1.98 o 
   1   2  22        1.26        1.81      1.38 o 
   2   2  22        4.14        4.20      1.52 o 
   3   2  22        1.41        0.43      1.28 o 
  -3   3  22        2.77        2.04      1.75 o 
  -2   3  22        1.32        0.64      1.56 o 
  -1   3  22       25.44       28.68      2.79 o 
   0   3  22        1.03        3.44      1.60 o 
   1   3  22        0.36       -0.63      1.71 o 
   2   3  22        0.91       -0.58      1.38 o 
  -3   0  23       32.97       28.66      3.33 o 
  -1   0  23       12.42        9.83      3.44 o 
   1   0  23        0.80        2.94      2.63 o 
   3   0  23       19.42       26.84      8.74 o 
  -4   1  23        4.17        4.77      1.90 o 
  -3   1  23       15.15       15.18      2.24 o 
  -2   1  23        2.86        0.19      1.51 o 
  -1   1  23       10.19        9.14      1.86 o 
   0   1  23       16.97       16.58      2.13 o 
   1   1  23        0.00        0.71      1.60 o 
   2   1  23        0.02        0.73      1.33 o 
   3   1  23        0.05        2.98      1.76 o 
  -3   2  23       30.20       27.95      2.80 o 
  -2   2  23       26.69       25.95      2.64 o 
  -1   2  23       17.56       18.29      2.34 o 
   0   2  23        0.41        1.08      1.45 o 
   1   2  23        6.22        6.46      1.74 o 
   2   2  23        3.00        4.30      1.48 o 
   3   2  23        0.33       -0.73      1.29 o 
  -2   3  23        0.03       -1.10      1.54 o 
  -1   3  23        0.28       -0.02      1.56 o 
   0   3  23       76.94       82.20      5.59 o 
   1   3  23        0.78       -0.93      2.02 o 
  -2   0  24        0.96       -1.34      2.80 o 
   0   0  24        4.21       12.36      3.75 o 
   2   0  24       27.27       26.14      4.40 o 
  -3   1  24       10.23       10.28      2.12 o 
  -2   1  24        1.16       -1.62      1.08 o 
  -1   1  24       24.37       23.60      2.57 o 
   0   1  24       17.90       17.67      2.23 o 
   1   1  24       10.92       10.73      1.85 o 
   2   1  24        0.01       -1.22      1.79 o 
  -2   2  24       10.68       10.60      2.12 o 
  -1   2  24        4.86        2.65      2.39 o 
   0   2  24        0.35        0.79      1.56 o 
   1   2  24        5.96        6.18      1.76 o 
  -1   0  25        8.47       10.41      3.60 o 
   1   0  25        0.29       -1.11      2.51 o 
  -2   1  25        1.49       -0.90      1.48 o 
  -1   1  25        9.54        8.66      1.98 o 
   0   1  25       17.35       13.15      2.79 o 
   1   1  25        2.97        4.48      2.24 o 
                                                 
